# Supplementary material for: A G-Protein-Coupled Receptor Modulates Gametogenesis via PKG-Mediated Signaling Cascade in Plasmodium berghei
Source: Microbiol Spectr. 2022 Apr 11;10(2):e00150-22. doi: 10.1128/spectrum.00150-22 (PMC9045217; doi:10.1128/spectrum.00150-22)
Supplement: SUPPLEMENTAL FILE 2 — Supplemental material. Download spectrum.00150-22-s0002.xlsx, XLSX file, 0.5 MB [file spectrum.00150-22-s0002.xlsx]

## Sheet: Table S1A
Table S1. Transcriptome analysis of genes identified in Δpbgpr180 and WT gametocytes. (A) Normalized FPKM values of all significantly regulated genes identified in Δpbgpr180 and WT gametocytes. Related to Fig 3A.
geneID	WT_replicate1	WT_replicate2	Δpbgpr180_replicate1	Δpbgpr180_replicate2
Novel00002	2.80756	3.49218	0.987229	0.657962
Novel00010	3.28005	3.70166	1.09845	1.26144
Novel00011	3.13416	3.08965	2.09918	1.69158
Novel00014	5.5099	4.93539	2.00223	2.19789
Novel00017	1.86635	2.04083	0.66966	0.624835
Novel00018	1.26635	1.1015	0.462638	0.43167
Novel00019	0.851836	0.659794	0.407527	0.304199
Novel00022	6.14787	6.58818	2.71767	2.59339
Novel00023	1.25995	1.74131	0.914205	0.918627
Novel00025	1.72879	2.34332	0.578948	0.540195
Novel00026	9.97232	9.54156	3.67357	4.36249
Novel00027	8.10632	7.75615	5.34224	5.2635
Novel00031	0.262519	0.376769	1.05497	1.16892
Novel00032	2.61689	2.28923	0.901401	0.700886
Novel00033	1.70954	1.6357	0.477086	0.445152
Novel00034	1.26746	1.16218	0.053057	0
Novel00035	2.46347	2.50751	1.68508	1.37575
Novel00036	2.94914	2.82175	6.47446	6.34825
Novel00038	4.2394	4.51332	1.19976	1.28737
Novel00039	1.72291	1.42369	0.786791	0.807538
Novel00042	9.45809	9.66307	20.6149	21.1886
Novel00044	5.07619	4.78443	0.83729	0.923289
Novel00045	1.18038	1.18883	2.37177	2.32948
Novel00046	1.82448	1.51798	0.637561	0.966687
Novel00047	0.885577	0.953239	3.59589	3.70109
Novel00048	10.2683	9.69545	74.3396	72.7409
Novel00051	6.16144	6.11636	1.0059	1.15516
Novel00055	20.4344	20.2019	8.4362	8.19
Novel00057	3.72386	3.6081	1.23129	1.54655
Novel00058	4.57596	4.59187	2.01833	1.98785
Novel00059	10.1208	10.1541	5.14574	5.87678
Novel00060	7.43099	5.62875	2.25524	4.93418
Novel00061	1.34202	1.28405	0.175862	0.273484
Novel00063	2.35192	2.37196	1.59654	1.66843
Novel00064	1.18344	1.08877	0.731664	0.682689
Novel00065	5.02551	5.37413	2.37597	2.56333
Novel00069	12.8271	12.4411	3.0599	3.23942
Novel00070	27.7145	26.274	10.2179	7.15043
Novel00071	7.60894	7.34093	11.9762	11.6501
Novel00072	3.17907	3.27573	0.737053	0.916955
Novel00074	0.820762	1.04708	2.74863	2.73562
Novel00075	1.50194	1.43707	0.377237	0.615974
Novel00078	3.21015	3.72674	5.50421	5.17589
Novel00079	3.75333	3.81565	2.43533	2.49221
Novel00080	6.84328	6.29257	3.83939	3.33245
Novel00081	14.6972	14.5987	29.4064	30.824
Novel00083	608.239	599.928	166.823	162.355
Novel00085	1.49682	1.43216	0.45114	0.561255
Novel00086	6.99415	6.83442	19.4357	18.9717
Novel00087	39.2606	41.1854	8.87087	9.38561
Novel00088	1.14121	1.09191	0.218386	0.407536
Novel00093	1.22099	1.42786	0.272597	0.127175
Novel00094	3.36145	3.37125	0.935829	0.949117
Novel00096	4.64593	4.56872	1.42621	1.20976
Novel00097	3.32542	3.47102	1.5186	2.04041
Novel00098	6.53691	6.25454	2.88965	2.61452
Novel00099	429.233	425.611	534.564	537.012
Novel00100	28.7598	30.3952	7.27069	7.84126
Novel00101	5.65302	5.18347	3.07633	3.09121
Novel00102	3.75302	3.73455	2.41313	2.67378
Novel00103	93.4955	94.4193	151.53	151.058
Novel00106	5.04156	6.08539	0.857165	0.945205
Novel00107	8.46914	8.10331	4.53793	5.29272
Novel00108	3.30333	3.45881	1.94115	2.16177
Novel00109	2.4946	2.83438	0.0783197	0.0730772
Novel00110	9.01141	8.9525	18.6272	19.2899
Novel00111	7.40584	7.70751	1.82746	1.94872
Novel00112	2.83948	2.94805	2.24576	1.8689
Novel00116	3.45887	2.64757	0	0.216159
Novel00117	1.06227	0.725988	3.0492	2.70284
Novel00118	12.5178	11.5105	7.40417	7.51813
Novel00119	3.112	2.76984	1.89045	1.96744
Novel00122	5.12334	4.96255	1.6522	1.6009
Novel00124	4.58193	4.08167	2.38101	2.96218
Novel00128	5.08345	5.24786	2.55358	1.88104
Novel00130	12.3816	12.1454	2.92691	3.02359
Novel00131	36.465	33.8834	12.6813	11.8325
Novel00132	0.798016	0.933222	0.178164	0.249357
Novel00133	5.23785	5.26218	9.47209	8.69075
Novel00134	8.55544	8.93006	1.06554	1.19306
Novel00135	2.64782	3.34606	2.25863	2.24794
Novel00136	12.9543	12.2151	9.2423	10.0316
Novel00137	2.81271	1.61473	0.282582	0.791
Novel00138	3.3694	3.39353	1.9598	2.07797
Novel00139	5.13445	6.15916	2.07875	2.22696
Novel00142	4.27235	4.47449	1.16007	1.29891
Novel00143	1.07269	0.855297	0.179616	0.251389
Novel00144	2.85701	2.92886	2.16207	2.22604
Novel00145	3.19327	2.84217	1.49216	1.87958
Novel00146	3.28416	3.1423	1.41406	1.75921
Novel00148	4.9499	4.73608	2.80527	2.14158
Novel00150	0.70397	0.725374	0.27202	0.203049
Novel00151	2.06014	2.23994	1.50527	1.22894
Novel00154	4.01262	3.66477	2.1989	1.70976
Novel00155	12.8949	13.8616	2.14616	2.3666
Novel00157	2.09163	2.27068	0.848634	0.904947
Novel00158	15.4244	16.6831	4.21096	5.02924
Novel00159	4.01015	4.3343	2.16364	2.29727
Novel00160	4.6087	4.90748	2.01637	1.8814
Novel00161	1.34243	1.19881	0	0
Novel00162	1.72967	1.85556	1.15849	1.22834
Novel00163	2.0314	2.28379	0.663283	0.761704
Novel00164	1.84187	1.70154	0.701897	0.595376
Novel00167	11.1719	12.6646	8.86536	8.87905
Novel00168	2.55106	1.46452	0.384443	0.836988
Novel00170	0.902558	0.730714	0.209254	0.195247
Novel00172	3.34795	3.30667	1.73603	2.22726
Novel00174	1.75906	1.97579	0.537863	0.573554
Novel00177	8.56444	8.91112	11.8106	11.5389
Novel00180	3.13909	2.54142	1.45556	0.679066
Novel00181	6.59115	8.43486	2.64875	2.31699
Novel00185	2.59056	2.92355	0.867546	0.68494
Novel00187	1.17577	1.38459	0.363462	0.5087
Novel00188	5.66206	5.19485	2.2598	2.76291
Novel00189	1.44201	1.47827	0.258702	0.386216
Novel00191	2.04335	2.26378	1.29655	1.36099
Novel00192	24.1736	25.5104	7.61925	8.10897
Novel00193	3.9393	3.76913	1.77209	1.59835
Novel00194	1.86265	2.29139	0.229143	0.178171
Novel00196	2.12859	2.26294	0.435623	0.369512
Novel00197	1.97865	1.52911	0.382284	0.570712
Novel00200	1.77045	1.69397	0.914761	1.13804
Novel00203	8.26041	7.56964	5.49365	5.67123
Novel00204	5.61	4.9651	3.38169	3.54975
Novel00207	0.984447	1.11318	0.35965	0.503364
Novel00208	18.2826	18.3462	6.18234	6.43733
Novel00209	8.16412	6.96698	27.2667	24.821
Novel00211	2.28532	1.79788	1.27554	1.42819
Novel00212	2.63713	2.74585	1.16886	0.945205
Novel00213	1.23188	1.57155	4.40042	4.23418
Novel00219	1.14893	1.19091	0	0.0897519
Novel00220	29.6046	28.6208	8.05529	8.67241
Novel00224	3.52944	3.37698	2.42159	2.66297
Novel00225	1.2588	1.92708	0.379401	0.236003
Novel00227	0.886003	0.941923	0.395615	0.27685
Novel00228	1.37869	1.08972	0.602224	0.674295
Novel00229	3.70057	2.65554	0.619638	1.15632
Novel00231	1.3779	1.31838	0.503392	0.469697
Novel00232	2.93681	2.94702	2.01498	1.54437
Novel00235	8.48801	5.66607	1.98316	1.66537
Novel00236	3.12083	2.98602	1.3854	1.5648
Novel00238	5.01195	4.61449	3.46772	3.72316
Novel00239	7.06086	6.75586	1.33008	1.40653
Novel00240	2.98557	3.10719	0.894586	0.736504
Novel00242	8.86977	9.21406	24.6965	23.9937
Novel00243	3.41004	2.91316	0.917663	0.91332
Novel00244	1.38771	1.57365	0.72291	0.963601
Novel00245	6.06938	6.68709	2.12495	2.06892
Novel00246	13.6111	14.4974	2.83811	3.61109
Novel00247	10.7295	10.8844	5.32481	6.66491
Novel00249	1.53574	1.67208	0.425627	0.397137
Novel00252	18.1319	17.698	13.3261	13.1186
Novel00253	15.8667	13.6819	6.49434	5.69238
Novel00254	21.5668	21.0221	36.6088	36.3906
Novel00255	2.43103	2.56664	1.09485	1.57164
Novel00258	3.09902	2.89926	1.38376	1.29114
Novel00259	3.07148	3.1284	1.1945	1.85757
Novel00261	0.44046	0.796042	0.0983364	0.045877
Novel00262	0.820154	0.882817	0.205994	0.192206
Novel00263	1.30263	1.37756	0.551035	0.642688
Novel00265	2.02578	1.38448	0	0.0904284
Novel00267	3.35181	3.01266	1.93883	2.09469
Novel00268	3.79195	3.62815	1.49664	0.888654
Novel00270	6.51262	7.12149	2.55488	1.86058
Novel00271	9.82872	9.40416	3.70295	4.03094
Novel00275	1.89988	1.81781	4.29466	4.60085
Novel00276	4.70724	5.53605	18.03	17.2828
Novel00277	104.43	104.414	160.498	158.866
Novel00278	1.31135	0.975882	0	0
Novel00279	3.17419	3.2077	0.895783	0.802389
Novel00280	3.81096	3.49118	2.19948	2.20428
Novel00281	1.20167	1.49469	0.362183	0.225293
Novel00282	76.942	80.0007	70.2876	70.0906
Novel00285	5.06889	5.1121	2.95917	3.27478
Novel00286	1.29927	1.18099	0.326332	0.182693
Novel00288	3.40434	2.89537	0.760048	0.531879
Novel00289	4.83014	4.5425	8.08777	8.51388
Novel00290	72.5209	72.7497	215.048	222.647
Novel00291	15.1436	15.0008	10.5604	9.18551
Novel00292	28.9843	27.9393	14.5597	13.3824
Novel00293	4.37221	5.7521	1.92176	1.2808
Novel00294	6.5661	6.57333	3.23728	2.33668
Novel00297	1.8991	2.05934	1.01757	0.830778
Novel00299	2.99481	3.2093	1.14333	1.1791
Novel00301	4.62262	5.28296	1.67706	1.2037
Novel00302	2.54508	3.08847	6.23645	6.86642
Novel00303	2.1915	2.25813	1.18554	0.869145
Novel00307	1.35407	1.56549	0.90692	0.687548
Novel00308	1.83836	1.42069	0.85243	1.06049
Novel00309	16.9191	17.7893	5.97733	6.79724
Novel00311	3.35803	3.53427	1.34947	1.469
Novel00312	104.16	103.01	32.8565	33.3425
Novel00315	5.15034	5.45052	3.84156	4.53539
Novel00317	1.69072	1.07846	0.2831	0.132075
Novel00319	0.533242	0.170069	1.16074	1.41629
Novel00320	2.17135	2.83303	0.594948	0.555123
Novel00321	1.72327	1.60034	0.71289	0.760195
Novel00322	4.5949	5.21225	1.80845	1.95383
Novel00323	3.06181	3.08374	1.61899	1.73721
Novel00324	3.8052	4.48102	1.86246	2.01218
Novel00325	2.93283	3.57146	1.07146	1.08305
Novel00326	10.8891	9.7002	7.16749	7.03971
Novel00328	3.55271	3.63101	12.0057	12.1104
Novel00329	1.7214	1.88234	5.68241	4.89863
Novel00330	7.96153	8.55312	22.6628	22.6843
Novel00331	1.55125	1.6555	0.479533	0.335576
Novel00332	3.73688	3.42168	9.89037	10.1323
Novel00333	2.95587	2.89104	1.6498	1.90882
Novel00334	8.88085	9.94798	5.98444	5.48233
Novel00336	2.03409	2.25032	0.319308	0.417108
Novel00337	4.44518	5.28216	1.00843	1.07535
Novel00338	1.54764	1.93642	0.598022	1.11598
Novel00339	1.90684	1.82447	1.03155	1.1
Novel00340	1.91668	1.2608	0.481403	0.336885
Novel00341	4.60721	4.99596	0.308579	0.575848
Novel00344	23.8163	23.7697	11.1386	10.5854
Novel00345	3.17301	2.42876	0.31878	0.297442
Novel00346	5.63752	5.208	2.05069	2.73346
Novel00348	1.33437	1.741	0	0
Novel00352	6.79465	6.85068	3.52327	4.17777
Novel00354	11.0723	10.7316	4.76738	4.98745
Novel00355	1.52142	1.62696	0.539475	0.41947
PBANKA_000010	2.48501	2.69469	1.74762	1.86359
PBANKA_000030	12.4675	11.534	2.15674	1.54798
PBANKA_000050	5.07158	5.23161	2.70684	2.7485
PBANKA_000060	1.73067	2.17883	0.0915123	0.0853867
PBANKA_000110	36.5357	36.6362	17.6272	19.8335
PBANKA_000130	2.098	2.12782	1.22251	1.18002
PBANKA_000160	53.6894	56.5425	203.662	195.673
PBANKA_000170	2.19632	2.34393	0.848678	1.10862
PBANKA_000180	11.3529	10.7637	9.22835	8.51388
PBANKA_000190	6.22386	6.55052	3.2046	2.99009
PBANKA_000200	5.11913	5.03997	1.93794	2.78187
PBANKA_000210	3.25368	3.11314	2.2882	2.36378
PBANKA_000220	22.589	22.8281	17.9907	17.9519
PBANKA_000235	3.69652	4.50144	9.11559	9.76548
PBANKA_000240	16.4445	17.0837	5.56466	5.83717
PBANKA_000280	17.5869	18.329	25.2702	25.7291
PBANKA_000310	1.91284	2.00452	0.457562	0.170773
PBANKA_000320	5.46703	6.2612	0.58254	0.698845
PBANKA_000330	2.33474	2.48209	0.434374	0.486358
PBANKA_000340	11.8891	10.8683	10.5751	10.7191
PBANKA_000378	6.06531	9.40137	18.4026	17.1708
PBANKA_000380	29.6122	29.5387	17.2488	18.0137
PBANKA_000390	10.9116	11.9539	51.1854	50.459
PBANKA_000400	14.3585	17.9195	32.7186	24.0912
PBANKA_000450	16.3397	15.8532	21.1203	20.5046
PBANKA_000480	29.9443	30.6893	118.84	114.387
PBANKA_000490	22.9424	23.7434	20.619	22.0917
PBANKA_000510	8.87616	9.481	5.73966	5.38572
PBANKA_000520	157.124	154.269	162.549	166.379
PBANKA_000530	1.58733	1.89845	0.318945	0.297596
PBANKA_000550	2.07252	2.08215	0.936982	0.485702
PBANKA_000580	0.233395	0.297751	0	0
PBANKA_010010	3.09079	3.60419	2.42594	2.17301
PBANKA_010040	133.481	136.49	280.77	280.695
PBANKA_010050	146.011	150.767	219.6	223.032
PBANKA_010060	196.021	195.464	898.107	883.146
PBANKA_010070	861.349	873.122	1543.38	1540.66
PBANKA_010080	127.775	128.205	59.202	59.3509
PBANKA_010100	45.2546	45.4415	117.135	115.407
PBANKA_010110	8.45139	8.85645	6.30744	6.2625
PBANKA_010120	24.1536	24.4104	45.4678	46.3236
PBANKA_010130	9.70639	9.54156	14.7611	16.0166
PBANKA_010140	108.771	108.616	146.31	146.258
PBANKA_010150	295.498	296.758	70.6612	67.8795
PBANKA_010180	313.444	313.864	119.472	119.057
PBANKA_010190	40.2904	42.3334	76.8228	74.9364
PBANKA_010200	7.54397	7.37278	33.4565	33.9447
PBANKA_010210	157.477	157.436	94.6191	96.8548
PBANKA_010220	112.258	113.029	91.4278	92.6762
PBANKA_010240	18.2449	18.1747	8.92066	9.22232
PBANKA_010250	26.4524	28.5887	18.6676	18.1207
PBANKA_010260	23.2499	23.7243	61.2723	61.6204
PBANKA_010270	122.145	122.253	34.1257	34.2859
PBANKA_010280	16.4931	16.5267	16.7403	16.9704
PBANKA_010290	26.9756	27.0164	49.2037	49.2561
PBANKA_010310	12.4509	12.0237	23.8948	23.7046
PBANKA_010320	401.086	384.771	77.0123	73.9599
PBANKA_010330	167.806	168.805	163.038	162.73
PBANKA_010340	82.5821	79.554	57.8182	57.947
PBANKA_010350	8.3126	7.78187	7.84066	7.62416
PBANKA_010380	39.6404	39.4352	67.2545	67.9205
PBANKA_010390	97.792	98.692	80.0448	82.9346
PBANKA_010400	134.739	136.081	114.868	115.668
PBANKA_010410	47.8653	48.9108	28.548	26.7726
PBANKA_010420	25.4336	25.42	17.9028	16.2489
PBANKA_010430	4.23033	4.25202	10.2173	10.6149
PBANKA_010440	23.6042	22.6289	12.0355	12.1271
PBANKA_010450	403.525	408.229	101.673	101.143
PBANKA_010460	58.1183	58.1145	55.6055	55.458
PBANKA_010480	42.0372	41.6159	59.2651	58.0546
PBANKA_010510	1547.82	1552.47	337.175	344.357
PBANKA_010520	35.2086	36.7537	70.7848	71.2117
PBANKA_010540	26.6683	25.7464	62.8939	61.8738
PBANKA_010560	96.6824	96.0459	96.1145	95.3324
PBANKA_010570	9.98721	9.92132	6.63435	6.95765
PBANKA_010580	50.8597	50.693	37.9062	38.6634
PBANKA_010600	12.5556	12.0905	28.7164	27.2105
PBANKA_010610	13.1032	13.6528	13.3316	12.9077
PBANKA_010620	67.3032	68.1037	43.2681	42.443
PBANKA_010630	257.403	256.166	98.3574	97.3089
PBANKA_010640	23.2061	24.446	40.4884	42.2581
PBANKA_010650	16.2084	16.8757	31.1647	31.2405
PBANKA_010660	8.36221	8.34886	16.8754	18.6087
PBANKA_010670	27.6815	27.4837	35.0797	35.0739
PBANKA_010690	20.944	20.5138	16.1549	15.7597
PBANKA_010695	4.83786	5.38242	7.5732	7.96273
PBANKA_010700	115.3	107.344	186.013	187.465
PBANKA_010710	48.2629	48.98	158.975	160.941
PBANKA_010720	152.127	155.671	51.2063	51.5342
PBANKA_010730	51.85	52.4464	146.49	143.874
PBANKA_010740	90.294	88.282	152.741	149.455
PBANKA_010750	8.60037	8.98716	16.2193	16.9497
PBANKA_010760	8.98034	9.08754	23.4181	22.9882
PBANKA_010770	127.533	131.82	116.425	118.021
PBANKA_010780	12.8549	12.2997	7.51933	7.55158
PBANKA_010790	129.102	130.803	186.284	189.562
PBANKA_010800	13.2435	13.4025	23.2842	23.1979
PBANKA_010810	11.0914	10.7226	7.89982	7.43588
PBANKA_010820	46.9902	48.0488	47.5515	48.3827
PBANKA_010830	274.996	271.452	132.725	131.502
PBANKA_010840	24.0728	24.49	45.7514	44.8715
PBANKA_010850	42.6594	41.0477	59.2738	57.947
PBANKA_010860	56.0128	53.821	120.741	121.084
PBANKA_010870	550.043	550.989	264.751	265.871
PBANKA_010880	935.642	938.664	1538.77	1533.14
PBANKA_010890	21.8801	21.725	37.7429	38.893
PBANKA_010900	36.0125	36.735	75.3508	79.5139
PBANKA_010910	72.4383	73.105	139.612	138.813
PBANKA_010920	127.608	125.472	203.378	203.119
PBANKA_010930	30.9795	30.4858	57.1936	59.9014
PBANKA_010940	20.419	17.6108	54.3192	56.6143
PBANKA_010950	38.9419	40.496	102.492	103.858
PBANKA_010960	86.8976	86.3686	191.901	189.985
PBANKA_010970	57.5025	57.916	61.9977	62.27
PBANKA_010980	258.509	256.254	61.5495	62.9915
PBANKA_010990	387.455	389.423	147.799	148.699
PBANKA_011000	1040.07	1041.77	1565.65	1562.82
PBANKA_011010	39.2264	39.5665	48.949	49.3009
PBANKA_011020	73.784	71.0073	58.6129	59.7831
PBANKA_011030	14.3695	19.3342	175.493	180.163
PBANKA_011040	39.0907	38.4781	49.803	49.5897
PBANKA_011050	325.41	326.397	211.507	213.113
PBANKA_011080	1342.28	1342.66	325.08	321.515
PBANKA_011090	26.6043	25.2138	25.2716	25.6484
PBANKA_011100	27.8114	28.2183	141.624	137.659
PBANKA_011110	29.1072	31.5085	40.846	42.2815
PBANKA_011120	221.376	221.602	238.262	237.212
PBANKA_011130.1	78.9808	76.6187	123.873	121.134
PBANKA_011140	219.391	218.184	208.391	210.334
PBANKA_011160	38.2877	37.196	65.6216	64.4017
PBANKA_011170	366.15	361.026	236.626	243.879
PBANKA_011190	38.4304	39.6724	49.6462	50.6225
PBANKA_011200	21.3363	21.7731	29.0829	29.3543
PBANKA_011210	33.8529	34.1853	134.936	135.198
PBANKA_011220	200.78	203.583	420.864	422.982
PBANKA_011230	35.9428	35.1718	58.4514	59.502
PBANKA_011240	32.4043	32.4221	51.0499	51.0013
PBANKA_011250	40.9103	41.4289	67.8018	66.5824
PBANKA_011260	137.396	133.119	299.756	300.165
PBANKA_020010	1.92159	2.05922	0.463333	0.576424
PBANKA_020020	124.602	124.478	227.096	222.567
PBANKA_020030	64.5542	64.8508	30.9581	31.1606
PBANKA_020040	77.1	78.338	146.662	147.044
PBANKA_020060	116.401	115.267	167.284	165.243
PBANKA_020080	21.445	17.3983	37.9271	36.5
PBANKA_020090	21.003	20.8594	19.5676	20.5154
PBANKA_020100	6.02831	7.75359	10.425	11.302
PBANKA_020130	62.0568	60.9303	139.547	139.184
PBANKA_020134	167.302	168.313	338.502	348.563
PBANKA_020150	205.324	195.813	600.091	606.862
PBANKA_020160	2340.71	2351.18	9078.54	9074.46
PBANKA_020170	86.0132	85.1455	37.3764	39.0595
PBANKA_020180	14.8582	14.2164	25.54	25.4083
PBANKA_020190	228.121	227.145	180.969	180.552
PBANKA_020200	34.3471	33.8988	46.7974	47.2816
PBANKA_020220	8.21352	9.4122	16.8874	16.2047
PBANKA_020230	33.0905	32.27	44.6105	44.143
PBANKA_020240	41.9655	42.3256	75.3862	76.0169
PBANKA_020260	16.9767	18.4924	10.4959	11.5072
PBANKA_020270	39.8388	41.1519	27.5807	27.6231
PBANKA_020280	3.4212	3.63713	8.27462	8.43342
PBANKA_020290	85.4115	84.6502	113.97	112.927
PBANKA_020300	111.487	109.739	352.761	358.617
PBANKA_020310	85.36	86.2277	125.055	127.251
PBANKA_020320	61.4617	61.7086	119.087	119.15
PBANKA_020330	59.5352	56.9635	79.4105	77.0546
PBANKA_020350	34.5541	33.9361	52.385	52.8889
PBANKA_020360	1097.83	1084.91	213.658	210.518
PBANKA_020370	13.2273	13.2147	25.5079	25.5074
PBANKA_020380	76.7409	75.5842	122.377	125.406
PBANKA_020390	98.5906	93.5544	153.609	157.165
PBANKA_020400	15.8869	15.5385	11.7047	13.2379
PBANKA_020440	9.83634	9.81624	18.0642	21.4158
PBANKA_020450	98.6041	98.5431	34.9479	34.4138
PBANKA_020460	229.672	231.392	444.073	442.646
PBANKA_020470	22.0505	21.9799	32.3396	32.4347
PBANKA_020480	141.985	141.595	191.676	189.787
PBANKA_020490	23.8158	23.4358	63.0102	60.302
PBANKA_020500	2019.54	1995.3	2015.13	2019.21
PBANKA_020510	39.4249	37.5026	39.9158	38.5331
PBANKA_020520	146.486	145.81	253.057	253.366
PBANKA_020540	36.6988	37.2382	105.678	109.779
PBANKA_020550	17.7201	18.3675	28.0886	27.4082
PBANKA_020580	82.6574	83.4098	36.4256	36.0918
PBANKA_020590	111.467	112.207	173.131	174.705
PBANKA_020600	148.906	149.101	240.057	240.36
PBANKA_020610	22.2735	22.0338	30.0387	30.7883
PBANKA_020620	41.1244	39.8603	33.4079	35.5387
PBANKA_020630	507.975	509.943	1406.87	1408.67
PBANKA_020650	82.6203	83.1521	221.029	226.88
PBANKA_020660	87.1028	89.7416	120.075	119.483
PBANKA_020670	49.4099	47.0962	16.1072	14.4138
PBANKA_020680	22.925	22.401	40.2469	40.0382
PBANKA_020700	86.8333	86.141	109.971	109.545
PBANKA_020710	45.1546	44.3592	37.8447	36.33
PBANKA_020720	15.864	14.796	22.2327	21.0569
PBANKA_020730	19.9851	20.5604	52.1667	51.8717
PBANKA_020740	28.3952	28.7471	22.6513	23.4313
PBANKA_020750	57.6369	58.9309	98.574	99.565
PBANKA_020760	26.8134	26.6074	15.9513	16.069
PBANKA_020780	4.26594	4.23009	25.5591	24.3572
PBANKA_020790	16.8822	16.8477	47.4177	49.1785
PBANKA_020800	39.1834	39.7585	100.955	100.418
PBANKA_020810	36.6243	35.1302	65.9725	66.9841
PBANKA_020820	88.0633	86.8282	215.071	218.628
PBANKA_020830	9.39011	9.0811	23.9905	23.3311
PBANKA_020840	22.0327	23.1186	7.36476	7.67797
PBANKA_020860	41.8498	44.3323	26.1842	25.0445
PBANKA_020880	90.8966	90.4285	141.101	141.779
PBANKA_020890	192.894	190.047	289.904	285.97
PBANKA_020900	11.4383	12.1403	31.0526	30.2924
PBANKA_020910	82.8658	84.4905	134.682	136.164
PBANKA_020930	280.422	278.232	134.119	137.73
PBANKA_020950	50.442	49.905	46.8891	45.6763
PBANKA_020970	40.6568	39.8082	15.867	16.7706
PBANKA_020980	15.0542	16.085	14.7783	14.661
PBANKA_021000	25.9116	25.5104	25.715	25.6599
PBANKA_021010	112.367	106.21	140.247	138.772
PBANKA_021020	144.222	148.295	147.889	151.995
PBANKA_021030	61.1193	62.2887	87.8465	86.2803
PBANKA_021050	7.8826	7.90902	11.8637	11.8684
PBANKA_021060	37.2142	36.9414	51.1533	50.8263
PBANKA_021070	39.7485	39.9043	61.2243	62.56
PBANKA_021080	42.2103	45.5428	115.492	117.022
PBANKA_021090	18.8345	16.6347	49.2466	49.7982
PBANKA_021100	56.9634	57.0132	45.6309	45.8011
PBANKA_021110	10.1838	10.1868	20.572	21.2369
PBANKA_021130	55.2053	55.0347	39.6162	39.532
PBANKA_021150	55.7726	55.841	177.003	178.599
PBANKA_021160	115.411	116.438	99.2576	98.6369
PBANKA_021170	11.7094	11.6106	7.21426	7.01281
PBANKA_021180	4.70187	4.73712	11.2933	11.4422
PBANKA_021190	7.05391	7.23872	17.4444	17.5266
PBANKA_021220	4.48035	4.55296	10.5395	10.43
PBANKA_021230	70.1984	69.1616	42.6202	42.5221
PBANKA_021240	48.8153	52.39	67.3797	66.6153
PBANKA_021250	38.0911	37.9884	31.9918	33.2511
PBANKA_021260	50.4156	49.1655	18.1174	16.3593
PBANKA_021270	51.4527	51.5791	28.9987	29.2499
PBANKA_021280	80.066	78.7863	72.432	68.6509
PBANKA_021290	50.2909	49.5953	89.6793	91.6944
PBANKA_021300	59.3022	59.25	57.7733	59.3695
PBANKA_021310	68.1705	66.6807	97.5132	94.5493
PBANKA_021320	62.7464	62.2576	145.298	145.454
PBANKA_021340	119.715	118.616	145.52	145.156
PBANKA_021350	338.009	338.732	240.545	238.977
PBANKA_021360	178.161	179.422	175.286	174.22
PBANKA_021370	466.808	462.473	238.647	247.691
PBANKA_021380	36.059	35.8638	16.3671	16.9787
PBANKA_021390	56.1537	51.479	39.0972	40.6423
PBANKA_021400	12.001	12.1312	9.36291	9.45234
PBANKA_021420	50.0123	50.4049	41.6738	42.2579
PBANKA_021430	40.8154	39.6831	59.0609	57.472
PBANKA_021440	260.34	258.213	429.175	426.872
PBANKA_021450	59.5622	58.6836	84.7462	88.2786
PBANKA_021460	78.9407	77.4718	153.434	152.813
PBANKA_021470	467.277	464.165	700.604	703.672
PBANKA_021480	162.169	159.002	133.692	133.219
PBANKA_021490	47.2117	45.6051	83.4146	84.0202
PBANKA_021520	0.296904	0.426119	1.39201	1.62354
PBANKA_021530	0.433379	0.527748	3.56236	1.69888
PBANKA_021540	2.24292	2.27227	5.96481	5.44186
PBANKA_021570	8.56041	7.20776	4.81618	4.89503
PBANKA_021580	9.08232	9.875	46.2454	47.7938
PBANKA_021600	8.20315	8.66371	1.53119	1.55476
PBANKA_030010	0.375486	0.0598777	0.0314364	0.0293321
PBANKA_030060	660.768	681.657	930.913	923.074
PBANKA_030070	120.354	119.432	96.5679	96.9744
PBANKA_030080	4.91134	4.654	4.12768	4.29407
PBANKA_030100	130.657	132.508	113.057	114.044
PBANKA_030110	444.995	444.171	252.544	243.458
PBANKA_030120	16.9453	17.914	31.7865	29.881
PBANKA_030130	1591.1	1600.37	895.831	896.894
PBANKA_030150	259.759	263.722	244.439	243.227
PBANKA_030160	1373.6	1364.47	303.519	301.659
PBANKA_030170	10.2608	10.9504	8.32621	9.24866
PBANKA_030180	12.6329	12.8446	8.51642	8.10096
PBANKA_030210	107.182	109.794	96.8231	95.2797
PBANKA_030250	118.165	122.063	248.154	245.248
PBANKA_030260	90.2513	90.1793	23.8399	23.8687
PBANKA_030280	114.303	112.674	72.2196	72.1261
PBANKA_030290	55.9743	53.6801	11.8185	12.4816
PBANKA_030300	17.98	18.4106	6.51929	6.0829
PBANKA_030320	82.3262	76.3942	172.712	171.179
PBANKA_030330	37.4852	37.4065	37.0793	37.9642
PBANKA_030340	59.7652	57.0629	141.369	143.371
PBANKA_030350	361.46	345.249	169.551	173.028
PBANKA_030360	45.449	46.0235	168.182	168.897
PBANKA_030370	109.696	109.121	142.89	145.583
PBANKA_030380	51.2945	54.0162	81.0851	81.2689
PBANKA_030410	24.9253	24.6563	19.6292	18.6178
PBANKA_030440	48.657	49.8287	198.973	203.471
PBANKA_030450	59.4854	60.0161	98.7947	98.576
PBANKA_030460	15.0807	14.5616	11.12	10.1162
PBANKA_030470	6.9677	6.93883	2.96436	2.69929
PBANKA_030480	60.942	59.4227	399.806	400.258
PBANKA_030490	500.34	499.6	1440.04	1411.95
PBANKA_030500	269.472	264.963	2065.51	2061.4
PBANKA_030510	313.678	312.139	2068.38	2070.63
PBANKA_030520	9.48049	9.10319	26.5778	26.393
PBANKA_030540	11.0499	10.5726	13.8083	13.8591
PBANKA_030550	5.0562	5.07431	3.45425	3.60221
PBANKA_030560	25.9613	22.9156	47.0216	48.5015
PBANKA_030570	40.3672	38.3798	57.8267	56.5224
PBANKA_030580	65.8829	64.1352	50.9687	48.7405
PBANKA_030590	52.4769	53.3412	29.4724	29.3621
PBANKA_030600	17.418	17.4898	8.21575	8.15869
PBANKA_030610	5.65388	5.60507	2.70487	2.51511
PBANKA_030620	38.0436	37.4926	55.3889	55.3753
PBANKA_030630	24.5605	24.4	51.2408	50.8101
PBANKA_030640	22.5905	22.6062	14.8876	14.2796
PBANKA_030650	19.5764	21.2605	52.5037	51.415
PBANKA_030660	159.127	157.414	54.8302	55.6713
PBANKA_030670	8.00814	8.26841	56.4456	56.5158
PBANKA_030680	234.8	233.94	483.078	480.85
PBANKA_030690	1352.91	1335.87	813.389	800.36
PBANKA_030700	1170.01	1148.76	1954.6	1963.28
PBANKA_030710	34.8259	34.7075	65.3699	65.8199
PBANKA_030720	14.226	13.2364	20.3131	20.056
PBANKA_030750	18.8961	18.5182	51.1423	53.4624
PBANKA_030760	163.812	161.09	72.5733	69.0865
PBANKA_030780	453.305	453.195	330.751	337.353
PBANKA_030790	9.99757	10.1193	7.50988	7.13736
PBANKA_030800	27.8508	29.0212	52.676	56.8661
PBANKA_030810	11.4919	10.579	43.9953	44.8045
PBANKA_030820	20.16	20.8692	13.4796	12.9643
PBANKA_030830	36.8481	36.1103	66.5178	66.4927
PBANKA_030850	60.3251	61.5074	60.6412	64.8513
PBANKA_030860	113.047	113.096	198.978	199.739
PBANKA_030870	19.5077	19.4793	14.6661	15.4639
PBANKA_030880	20.6095	21.6275	34.5649	35.601
PBANKA_030890	12.1154	12.0451	38.3906	38.6405
PBANKA_030900	26.0822	25.6074	46.8345	46.4364
PBANKA_030910	88.6599	87.7986	146.737	146.535
PBANKA_030930	3.52932	3.50078	7.95358	8.24071
PBANKA_030940	11.7585	11.6657	33.3514	33.4415
PBANKA_030950	45.0236	43.7673	94.2882	93.7584
PBANKA_030960	1.86015	1.63741	7.47528	7.81189
PBANKA_030970	4.7497	5.41016	8.10457	7.95077
PBANKA_030980	20.0058	20.1268	27.6362	28.9579
PBANKA_031000	65.0205	64.9899	149.224	147.4
PBANKA_031020	69.011	76.57	118.484	136.369
PBANKA_031030	97.1903	97.2603	45.6992	43.9427
PBANKA_031040	12.993	12.7519	21.4571	21.2754
PBANKA_031050	17.6565	17.3192	11.2686	11.1693
PBANKA_031060	75.4658	78.526	110.823	109.597
PBANKA_031070	136.727	138.275	27.0258	26.3319
PBANKA_031080	44.1517	44.8146	40.5732	40.5201
PBANKA_031100	102.032	100.305	201.554	200.137
PBANKA_031110	29.3208	28.7441	42.2546	40.1021
PBANKA_031140	159.155	159.222	100.228	102.137
PBANKA_031160	101.343	100.234	152.477	152.935
PBANKA_031170	143.667	142.43	357.826	358.524
PBANKA_031180	266.174	263.316	469.042	466.476
PBANKA_031190	30.8001	32.8166	69.6018	71.821
PBANKA_031200	1009.36	1020.32	215.023	212.724
PBANKA_031220	29.3126	29.6671	30.6311	30.2126
PBANKA_031240	60.6848	58.4738	109.049	109.278
PBANKA_031250	28.4187	28.4516	60.6634	59.5137
PBANKA_031260	25.0268	26.032	42.6678	43.8107
PBANKA_031270	377.143	377.507	89.2832	89.5098
PBANKA_031280	4.77361	4.7849	4.54465	4.53877
PBANKA_031290	4.72366	4.41451	10.595	10.5037
PBANKA_031300	4.01365	4.01583	2.94939	3.09596
PBANKA_031320	9.52285	9.21797	8.54503	8.40524
PBANKA_031330	277.455	280.602	459.461	456.251
PBANKA_031340	381.695	383.166	531.657	531.127
PBANKA_031350	5.57064	5.18975	16.2891	16.6554
PBANKA_031360	37.7867	37.0517	48.7697	49.6421
PBANKA_031370	3.88532	4.11477	1.51966	1.52914
PBANKA_031380	198.844	200.158	376.263	375.202
PBANKA_031390	6.86087	6.37195	4.81581	4.78501
PBANKA_031400	8.65204	9.83049	19.0146	18.7556
PBANKA_031410	302.401	303.611	291.039	284.428
PBANKA_031420	311.544	314.397	692.881	696.137
PBANKA_031430	20.4228	20.6881	32.1167	32.467
PBANKA_031440	74.7483	73.2533	70.8868	74.8475
PBANKA_031450	656.954	644.45	832.165	846.221
PBANKA_031480	286.607	293.189	74.0817	73.3349
PBANKA_031490	33.6256	33.1655	22.488	22.2373
PBANKA_031500	37.6745	39.4867	31.9992	31.677
PBANKA_031530	82.077	82.4977	55.8711	55.7452
PBANKA_031540	145.539	144.649	156.321	159.525
PBANKA_031570	35.3372	35.0901	70.6202	75.7412
PBANKA_031580	620.972	633.546	361.5	353.298
PBANKA_031590	83.2861	85.9069	86.4958	87.3249
PBANKA_031600	77.6777	76.7088	132.721	130.518
PBANKA_031610	249.902	253.625	404.202	413.136
PBANKA_031620	379.549	383.035	547.454	552.798
PBANKA_031630	91.5067	88.1819	177.461	175.866
PBANKA_031660	0.252958	0.313745	1.3554	1.38763
PBANKA_031680	0.461777	0.378711	0.46393	14.9651
PBANKA_040010	0.420289	0.482562	0	0
PBANKA_040030	6.94294	7.63453	3.95615	3.69133
PBANKA_040050	12.3292	11.7686	8.65011	9.00449
PBANKA_040090	50.1619	49.5709	27.1627	28.4965
PBANKA_040100	84.1472	85.2996	118.355	116.984
PBANKA_040110	65.4872	64.8507	62.5462	63.9219
PBANKA_040120	6.46415	6.62671	12.2625	12.7213
PBANKA_040130	49.0221	54.2377	111.867	112.784
PBANKA_040140	160.579	156.891	153.857	152.297
PBANKA_040150	45.3004	44.247	131.029	134.014
PBANKA_040160	78.8924	78.1602	123.154	123.237
PBANKA_040170	25.2275	25.5096	23.5931	23.3398
PBANKA_040180	66.7732	68.1422	114.236	117.687
PBANKA_040190	511.745	505.006	414.128	427.181
PBANKA_040210	14.9787	15.1637	27.3776	26.4785
PBANKA_040230	62.5479	63.7623	101.875	103.054
PBANKA_040240	14.4923	15.9996	33.1069	32.8136
PBANKA_040250	877.811	893.695	238.23	238.569
PBANKA_040260	79.754	78.6176	67.4158	68.68
PBANKA_040270	2846.05	2849.15	688.79	687.398
PBANKA_040280	123.728	123.282	191.601	189.641
PBANKA_040290	14.7877	15.8323	12.8785	13.2731
PBANKA_040300	1083.14	1074.03	1773.84	1763.77
PBANKA_040320	3745.74	3742.01	2041.66	2049.45
PBANKA_040330	6.78686	6.92303	2.85513	2.68154
PBANKA_040340	54.89	55.9165	49.9435	53.1189
PBANKA_040350	2.01013	2.43618	13.1941	13.0646
PBANKA_040360	39.0236	39.3335	32.0974	32.4567
PBANKA_040370	171.889	171.865	109.117	109.598
PBANKA_040410	89.4191	91.0793	236.758	235.191
PBANKA_040420	86.6595	94.2865	162.739	164.528
PBANKA_040430	48.0519	45.868	28.5564	28.4477
PBANKA_040440	80.1498	83.123	180.192	178.114
PBANKA_040450	66.7366	66.1368	134.895	137.32
PBANKA_040460	108.07	111.705	87.6213	90.506
PBANKA_040470	137.751	134.695	240.318	239.5
PBANKA_040480	99.1627	98.7399	334.213	331.632
PBANKA_040500	53.8699	46.4171	142.927	143.404
PBANKA_040510	102.603	100.493	142.541	142.721
PBANKA_040520	94.8572	94.0618	201.626	202.104
PBANKA_040530	613.944	616.108	962.726	967.471
PBANKA_040540	208.166	208.422	333.575	332.891
PBANKA_040550	1091.39	1093.79	1779.32	1780.93
PBANKA_040560	55.829	52.4064	19.0503	18.4905
PBANKA_040570	42.2212	38.1778	31.0755	31.9674
PBANKA_040580	47.616	46.0256	89.635	89.9572
PBANKA_040590	9.97173	10.2445	24.9763	23.8644
PBANKA_040600	113.416	112.405	179.521	180.604
PBANKA_040610	22.8162	21.7512	41.8441	40.3265
PBANKA_040620	7.34917	7.44179	3.21878	3.29312
PBANKA_040630	20.6693	20.545	34.4839	33.6815
PBANKA_040640	17.5172	17.4515	50.1644	50.034
PBANKA_040650	58.0168	61.0436	129.146	131.077
PBANKA_040660	94.1882	93.7315	141.062	138.007
PBANKA_040670	83.3219	84.586	80.7924	82.5314
PBANKA_040680	25.1349	24.441	37.081	35.3667
PBANKA_040700	110.601	114.137	110.881	110.723
PBANKA_040710	34.8665	34.286	60.9262	61.0611
PBANKA_040720	67.3239	68.9974	29.094	30.0856
PBANKA_040730	75.4854	78.1743	23.8263	22.0959
PBANKA_040740	44.3459	43.9111	62.0897	61.2536
PBANKA_040750	29.3368	30.4087	20.7655	20.6602
PBANKA_040760	84.2193	86.3041	107.234	106.158
PBANKA_040770	1980.46	1982.82	2546.01	2539.04
PBANKA_040780	42.7403	42.0094	26.4469	25.8603
PBANKA_040790	30.989	31.1373	41.3276	42.1603
PBANKA_040800	8.20522	8.24809	11.7478	12.3316
PBANKA_040810	60.9358	66.757	52.8658	51.3976
PBANKA_040820	145.826	144.557	53.3759	52.397
PBANKA_040830	32.173	32.2259	28.2835	28.2953
PBANKA_040840	83.9393	83.4033	61.3794	64.6259
PBANKA_040850	5.71377	5.46696	31.5593	32.8156
PBANKA_040860	51.6251	54.2723	53.7181	53.1724
PBANKA_040890	42.8042	43.5769	64.3545	66.2175
PBANKA_040900	1.89597	1.94365	0.544232	0.634753
PBANKA_040910	103.532	101.955	187.604	182.533
PBANKA_040920	6.92195	6.96368	16.7483	16.7956
PBANKA_040930	107.105	109.169	134.027	133.641
PBANKA_040940	128.082	129.122	56.9735	57.2961
PBANKA_040950	115.805	119.165	89.6888	88.3669
PBANKA_040960	21.6057	21.2847	18.6433	19.3361
PBANKA_040970	214.378	205.949	54.7461	54.6643
PBANKA_040980	89.5624	91.2926	221.472	223.69
PBANKA_040990	6.11646	6.37411	4.77508	5.03977
PBANKA_041020	11.3674	11.4093	7.8849	8.21148
PBANKA_041030	68.6199	68.8781	122.569	119.653
PBANKA_041040	41.9269	38.3544	64.9139	64.6326
PBANKA_041050	72.8219	73.4023	131.74	132.214
PBANKA_041060	838.257	838.208	1455.91	1460.05
PBANKA_041065	18.601	18.4594	15.29	14.987
PBANKA_041070	29.0738	27.3059	43.366	43.222
PBANKA_041080	15.0993	15.9485	50.9394	47.8566
PBANKA_041100	2.64303	2.52886	6.28898	7.69362
PBANKA_041110	20.724	20.7536	28.2398	29.8652
PBANKA_041120	15.4159	15.3724	22.1861	22.012
PBANKA_041130	100.746	99.8305	45.3095	47.3055
PBANKA_041140	13.4636	13.4483	38.5972	39.1573
PBANKA_041150	23.1619	23.2454	48.7741	47.6333
PBANKA_041160	15.8436	16.1562	23.7018	23.4928
PBANKA_041170	88.8213	93.8354	160.245	160.295
PBANKA_041180	97.341	98.8258	161.563	160.2
PBANKA_041190	10.5977	11.3259	15.1301	16.0345
PBANKA_041195	11.7321	11.506	15.1657	14.9571
PBANKA_041200	2.97939	3.23942	14.082	13.4568
PBANKA_041220	35.2305	33.8949	55.9276	57.1104
PBANKA_041230	182.904	185.304	264.544	261.047
PBANKA_041240	6.53092	6.38176	6.17047	6.12216
PBANKA_041250	16.5721	16.1053	23.158	23.0177
PBANKA_041260	6.49126	5.60493	12.5128	12.8131
PBANKA_041270	24.9221	25.0056	21.5194	21.2155
PBANKA_041290	26.4551	26.1861	10.5504	10.3226
PBANKA_041300	8.71541	9.13671	6.62235	6.45927
PBANKA_041320	22.7395	23.1236	50.7677	49.0171
PBANKA_041340	33.4395	33.8383	12.7884	13.3513
PBANKA_041350	122.603	124.385	49.2498	48.2185
PBANKA_041360	86.3131	83.2292	87.8756	89.2095
PBANKA_041380	34.7667	34.7008	15.6635	15.3184
PBANKA_041410	154.408	156.656	255.473	256.563
PBANKA_041420	23.5315	23.6718	40.9425	40.1922
PBANKA_041430	58.9594	56.2521	111.562	109.229
PBANKA_041440	85.5649	89.0902	280.804	287.77
PBANKA_041450	69.345	69.9098	205.04	197.446
PBANKA_041460	690.105	687.963	1164.24	1153.71
PBANKA_041470	122.437	121.657	124.182	125.481
PBANKA_041480	23.4326	24.0071	16.9501	18.0459
PBANKA_041490	54.7402	54.3994	21.3931	20.7676
PBANKA_041500	22.2425	22.7789	65.298	65.4849
PBANKA_041510	6.8602	6.92601	24.7643	24.6146
PBANKA_041520	94.8083	94.4614	208.344	212.393
PBANKA_041530	17.5287	17.6077	25.0734	25.0492
PBANKA_041550	17.5074	18.0981	44.4097	44.0764
PBANKA_041560	50.1778	52.1873	55.7114	55.7822
PBANKA_041570	202.245	199.688	191.952	188.996
PBANKA_041580	9.06895	9.5141	3.51499	3.51706
PBANKA_041590	17.7117	18.0833	42.4243	45.7601
PBANKA_041600	76.0266	76.6491	717.501	717.223
PBANKA_041610	12.221	12.0792	6.49154	6.43532
PBANKA_041630	35.8466	36.6312	71.7582	71.3109
PBANKA_041640	22.7622	25.1226	33.2112	32.4047
PBANKA_041650	27.2093	27.1386	85.0927	83.7011
PBANKA_041660	55.1856	56.2214	100.325	95.5805
PBANKA_041670	75.5616	75.2937	515.804	520.203
PBANKA_041680	45.3783	44.2656	98.5771	98.2927
PBANKA_041700	51.6041	53.5883	36.0839	38.5705
PBANKA_041710	9.42769	9.67365	2.56932	2.52939
PBANKA_041720	2828.99	2834.27	595.655	600.26
PBANKA_041730	51.6718	52.2387	70.4065	71.2955
PBANKA_041740	411.904	408.947	329.748	334.173
PBANKA_041750	614.101	620.599	874.309	877.223
PBANKA_041760	152.549	153.835	38.5724	39.067
PBANKA_041770	131.925	134.749	296.288	295.112
PBANKA_041780	180.153	177.482	397.183	403.683
PBANKA_041790	30.1441	28.8618	79.949	79.8884
PBANKA_041800	39.7414	39.886	75.9977	75.2218
PBANKA_041810	12.3784	12.0201	43.6423	43.6241
PBANKA_041820	191.04	195.447	540.511	544.436
PBANKA_041830	109.098	102.567	148.434	147.882
PBANKA_041840	26.3808	28.0959	42.4376	44.4545
PBANKA_041850	101.634	102.459	359.473	354.094
PBANKA_050020	27.5385	25.9449	7.04403	6.01821
PBANKA_050030	89.6341	95.407	25.8142	17.3236
PBANKA_050050	1.54849	1.56875	0.457562	0.51232
PBANKA_050060	71.8528	73.5684	26.0248	27.2699
PBANKA_050070	321.971	323.832	109.427	110.302
PBANKA_050100	0.468585	0.526317	0.777794	1.0695
PBANKA_050110	209.224	210.456	295.473	298.45
PBANKA_050120	176.853	171.43	142.072	142.876
PBANKA_050130	30.3511	29.107	57.1444	57.0778
PBANKA_050140	73.9874	78.7315	282.664	276.958
PBANKA_050150	25.1136	25.0896	59.2752	58.7867
PBANKA_050160	90.4573	92.2828	146.108	144.289
PBANKA_050170	167.62	161.276	134.742	141.426
PBANKA_050180	410.507	413.9	721.982	724.572
PBANKA_050190	27.689	26.9481	56.2574	57.6205
PBANKA_050200	309.049	307.688	69.4059	67.7307
PBANKA_050210	14.5375	13.8063	12.4917	11.9083
PBANKA_050220	42.8781	42.3865	133.41	134.016
PBANKA_050230	27.0319	27.2875	57.1501	56.9309
PBANKA_050240	23.1676	22.8444	30.3904	32.2445
PBANKA_050250	259.547	257.437	137.003	137.288
PBANKA_050260	46.973	47.9881	150.16	152.239
PBANKA_050265	286.671	291.745	61.584	61.7683
PBANKA_050270	126.835	125.293	205.031	208.445
PBANKA_050280	114.06	113.499	85.2379	85.5307
PBANKA_050290	80.4835	83.1854	80.8117	78.429
PBANKA_050300	24.4779	25.2921	13.2505	12.9398
PBANKA_050310	29.304	28.9638	17.4133	16.89
PBANKA_050320	44.0255	43.2258	63.7697	62.9791
PBANKA_050330	328.126	327.022	115.691	114.203
PBANKA_050350	281.936	280.567	84.5721	84.5826
PBANKA_050360	336.031	339.04	586.962	585.974
PBANKA_050370	13.3007	12.7851	21.302	22.0118
PBANKA_050380	85.9092	87.7346	30.0749	29.1688
PBANKA_050390	34.2782	33.7927	76.6451	77.6191
PBANKA_050400	66.9995	66.5255	32.7306	33.6324
PBANKA_050410	48.7341	52.7025	73.2362	74.6683
PBANKA_050420	115.552	119.671	104.556	101.103
PBANKA_050430	276.282	283.556	115.213	115.028
PBANKA_050440	1222.71	1225.36	263.511	264.378
PBANKA_050450	15.7452	15.8072	11.2211	11.5242
PBANKA_050460	13.463	13.0342	36.3538	34.6187
PBANKA_050470	17.2608	17.4201	57.1312	59.2361
PBANKA_050480	19.7814	19.778	25.9797	25.6457
PBANKA_050490	27.367	26.6509	35.2357	35.0772
PBANKA_050500	26.3328	26.5668	14.4415	13.8971
PBANKA_050510	436.813	433.554	1066.46	1081.3
PBANKA_050520	27.8245	27.5169	110.011	111.544
PBANKA_050530	7.01943	7.10951	14.2473	14.0939
PBANKA_050540	102.601	102.299	95.5878	94.7075
PBANKA_050550	7.01172	6.38158	20.6178	21.0546
PBANKA_050560	11.6006	12.166	40.4388	41.5245
PBANKA_050570	75.2344	75.4372	61.0414	62.3835
PBANKA_050580	173.719	177.483	128.086	128.544
PBANKA_050590	16.8433	16.6743	20.473	20.304
PBANKA_050600	37.0154	37.0528	118.294	120.127
PBANKA_050610	53.9896	52.9671	243.704	246.594
PBANKA_050620	36.607	37.3048	57.8243	57.3579
PBANKA_050630	100.383	100.926	66.0955	65.7951
PBANKA_050640	10.8699	11.2638	37.9131	38.2591
PBANKA_050660	682.957	683.18	667.202	665.152
PBANKA_050670	69.5641	67.7686	65.2625	63.306
PBANKA_050680	42.6497	43.2062	29.4638	30.197
PBANKA_050690	143.205	144.502	115.836	115.747
PBANKA_050700	43.7623	44.1417	55.3185	55.7121
PBANKA_050710	63.4513	64.0033	174.17	171.182
PBANKA_050730	14.374	14.6802	8.89612	8.8519
PBANKA_050740	36.8271	36.6253	51.2764	51.4969
PBANKA_050750	49.2716	50.5106	27.965	31.1918
PBANKA_050780	103.525	103.424	48.0917	49.058
PBANKA_050790	14.3541	15.0654	5.11356	5.0802
PBANKA_050810	199.673	200.792	281.21	281.598
PBANKA_050820	8.89165	8.99934	18.6924	19.9465
PBANKA_050830	43.7507	43.783	25.0173	25.4816
PBANKA_050840	45.3812	44.3224	78.8802	75.0722
PBANKA_050850	68.6428	72.3568	103.249	106.517
PBANKA_050860	40.6848	41.0662	22.0655	22.2125
PBANKA_050870	31.2198	31.0792	29.8663	29.6962
PBANKA_050880	16.5479	15.947	12.9771	13.7266
PBANKA_050890	21.6375	22.0158	30.8049	30.8207
PBANKA_050900	52.6362	53.4237	90.4171	92.3466
PBANKA_050910	22.2915	22.4113	19.9172	19.178
PBANKA_050920	67.9884	66.7523	102.503	102.917
PBANKA_050930	31.3361	31.2102	48.7838	49.4118
PBANKA_050940	4.94071	4.20204	7.65244	7.20453
PBANKA_050950	109.265	107.543	67.4061	69.2083
PBANKA_050960	16.2412	16.6772	35.7215	35.8118
PBANKA_050970	8.68083	8.49355	5.37622	5.55272
PBANKA_050980	156.63	150.23	152.755	152.915
PBANKA_051000	133.03	136.306	122.146	123.441
PBANKA_051010	119.171	119.092	124.24	124.264
PBANKA_051020	337.517	344.277	280.88	282.832
PBANKA_051030	1159.26	1140.95	240.104	245.421
PBANKA_051040	32.8388	34.0893	11.112	11.4692
PBANKA_051050	18.7608	18.2733	8.67527	8.59553
PBANKA_051060	26.6346	26.6137	12.1933	11.4656
PBANKA_051070	44.6095	45.8313	34.8989	34.6194
PBANKA_051080	171.016	170.599	227.374	230.582
PBANKA_051090	425.624	426.07	687.193	676.64
PBANKA_051100	8.62075	9.77899	2.41078	3.16583
PBANKA_051110	9.77936	10.0177	28.3335	28.6295
PBANKA_051120	237.76	237.64	301.146	297.904
PBANKA_051130	10.3533	10.8233	10.5942	10.0198
PBANKA_051140	604.648	611.81	1518.11	1519.78
PBANKA_051150	35.6613	34.8088	64.7208	66.4544
PBANKA_051160	7.82089	7.82319	56.7872	54.6522
PBANKA_051170	172.085	172.305	63.5221	63.4832
PBANKA_051180	116.887	109.389	287.865	287.124
PBANKA_051190	351.923	346.214	780.685	783.607
PBANKA_051200	328.508	334.051	86.7649	85.0135
PBANKA_051210	36.0464	35.6334	54.6332	54.9198
PBANKA_051220	19.8908	19.723	11.8831	11.0877
PBANKA_051230	23.533	22.6959	32.6853	36.0344
PBANKA_051240	224.857	220.664	181.004	180.263
PBANKA_051250	332.936	329.786	195.472	190.085
PBANKA_051260	114.396	116.746	103.715	105.219
PBANKA_051270	317.588	317.726	681.446	668.192
PBANKA_051280	477.427	478.801	964.456	959.359
PBANKA_051290	31.0184	32.3766	77.3628	77.6744
PBANKA_051300	94.9898	96.8923	90.5979	90.2868
PBANKA_051310	14.0716	14.1494	9.83807	9.42209
PBANKA_051320	14.878	15.793	10.1769	11.2762
PBANKA_051330	30.9697	31.0492	24.7805	24.3166
PBANKA_051340	35.2924	34.5215	60.8258	61.7837
PBANKA_051350	6.06212	6.44474	2.48127	2.94659
PBANKA_051380	60.3987	61.0588	128.458	128.382
PBANKA_051390	104.853	103.905	96.2736	97.3819
PBANKA_051400	137.286	133.211	124.289	123.967
PBANKA_051410	116.336	117.27	158.248	157.166
PBANKA_051420	69.1082	67.6974	116.146	118.026
PBANKA_051430	79.2169	81.1942	27.8036	27.4611
PBANKA_051440	23.7674	25.3646	23.5338	22.3869
PBANKA_051450	67.4913	66.2671	109.437	109.291
PBANKA_051460	19.2958	19.3897	30.8934	31.5924
PBANKA_051470	16.2106	15.8165	26.8936	28.3925
PBANKA_051480	281.019	281.635	169.612	165.956
PBANKA_051490	18092.5	18130.5	3983.05	3987.43
PBANKA_051500	10551.9	10601.7	2484.91	2482.57
PBANKA_051510	2.85909	2.21452	8.75403	8.16806
PBANKA_051520	151.119	151.167	277.158	280.167
PBANKA_051530	198.921	197.194	205.014	204.432
PBANKA_051540	310.459	306.032	193.469	196.77
PBANKA_051550	161.517	164.674	215.695	213.668
PBANKA_051560	5.27141	5.09975	30.4813	32.3393
PBANKA_051590	152.343	151.038	182.762	181.684
PBANKA_051600	1046.73	1002.25	263.143	260.322
PBANKA_051610	54.3612	53.8522	39.9446	39.3888
PBANKA_051620	66.899	64.5498	192.266	189.301
PBANKA_051630	93.9809	94.8754	133.482	138.193
PBANKA_051640	48.0286	48.7689	17.0694	16.5474
PBANKA_051650	158.784	157.614	311.026	311.175
PBANKA_051660	33.7434	34.097	25.963	26.4625
PBANKA_051670	10.6108	10.5662	9.59089	9.54134
PBANKA_051690	114.889	115.403	155.517	155.925
PBANKA_051700	906.688	913.461	1866.3	1855.84
PBANKA_051710	26.0118	25.8837	35.9591	38.624
PBANKA_051730	41.4494	42.3525	54.407	54.6889
PBANKA_051740	89.3865	90.6726	200.315	197.921
PBANKA_051750	178.856	176.878	255.47	254.92
PBANKA_051760	1228.75	1216.35	279.214	277.554
PBANKA_051770	102.516	100.511	70.7161	71.856
PBANKA_051780	27.9044	27.537	51.8298	50.5248
PBANKA_051790	9.07646	9.03177	2.73563	3.40336
PBANKA_051800	70.3577	72.0772	67.0295	65.9542
PBANKA_051810	14.0156	13.492	7.59858	7.4104
PBANKA_051830	11.631	12.0829	24.9208	24.4347
PBANKA_051840	16.4146	14.4633	31.771	32.9478
PBANKA_051850	399.664	392.114	135.47	138.734
PBANKA_051860	10.741	9.40241	7.65326	8.21212
PBANKA_051870	72.8009	73.8241	104.605	104.248
PBANKA_051890	29.1833	29.511	29.9649	28.9129
PBANKA_051900	372.374	347.142	1545.01	1559.87
PBANKA_051910	1711.52	1708.9	6417.41	6764.67
PBANKA_051920	854.66	855.845	1998.78	1988
PBANKA_051930	162.401	164.766	592.113	591.442
PBANKA_051940	527.193	528.665	3050.32	3055.74
PBANKA_051950	314.644	324.621	231.542	235.218
PBANKA_051960	145.93	145.389	98.9037	104.986
PBANKA_051970	78.7006	77.0176	137.227	142.168
PBANKA_051980	43.8979	44.0206	92.3066	92.0617
PBANKA_051990	98.6847	98.5292	153.87	152.628
PBANKA_052000	9.99448	9.82932	29.4235	30.1308
PBANKA_052010	26.2076	24.7656	13.8882	13.6335
PBANKA_052030	9.27642	9.20283	20.7231	21.6434
PBANKA_052040	44.7753	44.5065	117.74	117.089
PBANKA_052050	28.2838	28.2641	53.6315	53.1367
PBANKA_052060	181.101	178.361	283.35	285.208
PBANKA_052070	37.3028	38.2012	18.4471	17.1346
PBANKA_052080	26.4859	25.7677	43.2682	44.0232
PBANKA_052090	201.779	200.614	682.518	671.023
PBANKA_052100	20.7242	21.0403	31.5769	31.5014
PBANKA_052120	65.1978	63.4699	25.2149	25.26
PBANKA_052130	66.5505	67.59	90.6766	91.9943
PBANKA_052150	9.96199	9.97222	5.23551	5.55209
PBANKA_052160	29.9189	29.2376	42.8912	41.0333
PBANKA_052170	94.8126	96.4955	189.333	190.731
PBANKA_052180	32.62	34.065	55.4902	53.5798
PBANKA_052190	48.4766	44.5273	29.8709	31.628
PBANKA_052200	68.8226	68.0044	124.767	125.478
PBANKA_052210	14.9042	15.4418	4.85986	4.99755
PBANKA_052220	806.902	825.313	159.433	162.957
PBANKA_052230	711.963	711.177	187.11	186.582
PBANKA_052240	43.1084	43.3693	18.3906	18.571
PBANKA_052260	39.2957	39.2838	40.9137	40.8846
PBANKA_052270	422.867	421.434	644.699	639.157
PBANKA_052280	480.399	488.951	847.702	845.326
PBANKA_052290	22.9359	22.7835	44.1786	43.7928
PBANKA_052300	8.95847	7.69686	14.8779	16.967
PBANKA_052310	100.811	99.4006	102.728	102.786
PBANKA_052320	5.19737	5.40063	11.51	11.8397
PBANKA_052330	27.2953	25.2553	76.944	77.3233
PBANKA_052340	86.2938	88.6638	114.72	112.721
PBANKA_052350	6.0942	6.16415	19.5923	21.2189
PBANKA_052360	251.846	240.073	131.015	126.624
PBANKA_052370	252.267	249.607	824.655	823.422
PBANKA_052380	102.84	100.438	303.834	305.491
PBANKA_052390	3739.47	3753.49	1758.33	1762.75
PBANKA_052400	27.1456	26.8999	43.298	43.0231
PBANKA_052410	48.8326	47.8934	83.0251	81.3983
PBANKA_052420	501.74	504.714	946.838	957.593
PBANKA_052430	1996.03	2000.94	2806.19	2789.28
PBANKA_052440	54.8478	57.0937	95.3564	98.0167
PBANKA_052450	64.3413	65.4939	130.58	128.773
PBANKA_052460	96.2043	96.5877	123.587	124.312
PBANKA_052470	209.735	211.428	254.181	253.448
PBANKA_052480	1998.22	1979.89	4414.11	4435.11
PBANKA_060020	3.62125	4.88225	2.06712	2.3145
PBANKA_060050	78.5726	80.2526	76.7099	78.2204
PBANKA_060060	596.058	602.837	141.513	142.762
PBANKA_060070	11.8234	11.437	7.9625	7.06413
PBANKA_060080	150.662	153.324	152.218	151.353
PBANKA_060090	129.86	133.014	123.659	125.496
PBANKA_060100	57.975	59.316	51.4299	52.6899
PBANKA_060110	188.333	191.234	157.861	157.07
PBANKA_060120	7.31897	7.13095	2.71392	2.78765
PBANKA_060140	48.7106	48.2248	38.0627	37.4174
PBANKA_060150	25.5956	26.7795	22.9868	23.162
PBANKA_060160	169.337	170.092	281.179	283.385
PBANKA_060170	132.747	130.652	120.205	119.402
PBANKA_060190	1664.44	1700.67	6933.33	6988.27
PBANKA_060200	76.9101	75.4971	75.3629	76.8305
PBANKA_060210	172.5	173.5	127.85	127.741
PBANKA_060240	30.1948	28.5796	37.5177	38.8491
PBANKA_060250	32.8751	33.2075	22.1762	21.7044
PBANKA_060260	13.7485	13.5745	12.784	11.3799
PBANKA_060270	360.188	358.007	743.95	749.351
PBANKA_060280	1725.46	1715.46	755.29	753.531
PBANKA_060290	100.475	101.154	25.2358	25.484
PBANKA_060300	38.6505	36.9263	21.5822	21.2087
PBANKA_060320	129.558	133.183	226.99	232.087
PBANKA_060330	397.61	400.167	104.035	106.6
PBANKA_060360	49.2875	48.5752	84.5831	84.4736
PBANKA_060365	174.385	169.141	264.6	264.603
PBANKA_060370	27.3715	27.2604	27.5379	27.2145
PBANKA_060380	12.49	12.7499	32.3425	32.61
PBANKA_060390	117.336	113.556	143.868	144.278
PBANKA_060400	9.3978	9.796	24.0262	24.7099
PBANKA_060410	83.9378	85.5249	136.5	136.7
PBANKA_060420	87.3237	88.4244	142.888	143.612
PBANKA_060430	820.375	808.54	1197.42	1163.95
PBANKA_060440	39.5569	39.1098	21.5071	23.6301
PBANKA_060450	81.4004	82.2226	146.967	147.575
PBANKA_060460	122.523	124.642	83.612	83.1699
PBANKA_060470	19.2601	18.9939	53.8911	54.4015
PBANKA_060490	57.1742	56.6523	135.53	136.184
PBANKA_060500	11.2702	9.80899	18.0755	19.0295
PBANKA_060510	146.328	140.593	45.961	47.2439
PBANKA_060520	162.88	162.371	181.777	181.42
PBANKA_060530	306.652	304.701	232.033	229.195
PBANKA_060550	73.0035	72.9159	43.4788	42.4865
PBANKA_060560	136.078	137.292	151.562	153.902
PBANKA_060570	254.202	252.794	248.208	245.57
PBANKA_060580	1488.24	1472.93	354.218	357.96
PBANKA_060590	209.201	212.27	104.613	104.291
PBANKA_060600	25.5956	27.1961	56.5445	56.2062
PBANKA_060620	1786.04	1771.86	417.054	415.2
PBANKA_060630	413.941	411.915	185.982	188.168
PBANKA_060640	26.8754	27.1839	13.6932	12.8966
PBANKA_060660	16.8329	16.8026	18.2368	18.3198
PBANKA_060670	2.27283	2.29706	3.72001	3.7532
PBANKA_060690	9.85491	9.89987	13.3091	12.8952
PBANKA_060700	34.583	35.3521	12.1974	11.7751
PBANKA_060710	18.5232	19.012	13.8725	11.6811
PBANKA_060720	7.29475	7.95925	5.27157	5.6985
PBANKA_060730	83.005	82.4082	70.1132	68.9174
PBANKA_060740	76.8233	78.4342	131.519	133.552
PBANKA_060760	330.395	321.965	456.028	457.2
PBANKA_060770	361.638	360.899	454.778	459.722
PBANKA_060780	111.261	112.998	147.218	149.061
PBANKA_060790	15.7015	15.512	6.77989	6.70411
PBANKA_060800	48.2177	48.98	13.0625	13.008
PBANKA_060810	57.4798	58.4804	166.704	164.853
PBANKA_060820	13.6689	13.4631	25.0418	24.9986
PBANKA_060830	37.7933	38.9853	35.1992	36.1273
PBANKA_060850	89.0067	86.821	67.1077	67.7241
PBANKA_060860	1089.38	1090.32	206.278	204.728
PBANKA_060870	60.7573	62.4619	51.0403	49.1991
PBANKA_060880	18.8721	20.1865	6.14923	6.17228
PBANKA_060890	18.5103	17.739	29.0368	29.6116
PBANKA_060910	122.378	120.943	125.08	126.613
PBANKA_060920	16.2779	17.5082	22.8389	23.4149
PBANKA_060925	66.7983	67.4968	43.2764	44.4761
PBANKA_060930	20.5669	20.111	40.1903	39.2479
PBANKA_060950	844.56	842.874	199.579	197.888
PBANKA_060960	23.7361	23.5481	5.82433	6.15222
PBANKA_060970	17.7865	18.0808	24.0502	24.3407
PBANKA_060980	7.95472	7.32299	11.2692	11.0089
PBANKA_060990	255.644	262.521	394.401	393.75
PBANKA_061000	52.0231	50.3269	47.8298	48.5272
PBANKA_061010	40.9921	39.9241	38.9788	38.6879
PBANKA_061020	114.017	112.996	210.802	219.167
PBANKA_061030	130.538	129.478	370.184	364.078
PBANKA_061050	58.7044	59.8238	84.9489	87.2606
PBANKA_061060	57.4585	54.5734	40.6889	40.3844
PBANKA_061070	31.0121	27.3353	24.1144	21.1065
PBANKA_061080	94.1887	92.2159	96.5839	95.2902
PBANKA_061090	382.007	372.478	469.706	477.785
PBANKA_061100	43.0283	44.4791	72.4189	78.3361
PBANKA_061110	13.0672	12.6575	23.7931	23.2612
PBANKA_061130	111.329	110.562	91.001	93.9946
PBANKA_061150	114.773	114.183	101.55	101.171
PBANKA_061160	721.477	722.051	372.958	372.355
PBANKA_061170	10.2078	8.16333	43.4705	44.5597
PBANKA_061180	116.312	114.174	194.959	195.815
PBANKA_061190	85.2334	82.5313	80.1021	80.6187
PBANKA_061200	3.71721	3.3534	7.57578	7.36735
PBANKA_061220	51.9886	52.4227	90.2488	91.7202
PBANKA_061240	2186.05	2188.28	448.759	452.792
PBANKA_061250	10.6222	10.1633	20.9577	19.075
PBANKA_061260	11.6608	11.5113	8.68677	8.4771
PBANKA_061270	19.8646	18.5118	15.1519	15.0263
PBANKA_061280	12.0033	12.4299	16.5465	16.0427
PBANKA_061290	288.946	291.34	77.7163	75.0024
PBANKA_061300	6.12474	6.47391	22.7423	22.7523
PBANKA_061310	5.38782	5.44148	9.74889	9.93156
PBANKA_061320	33.873	33.6702	81.0698	81.8872
PBANKA_061330	89.1744	88.2388	139.528	141.984
PBANKA_061360	6.02851	5.37705	12.3699	12.4039
PBANKA_061370	530.978	527.21	419.196	422.263
PBANKA_061380	118.28	119.604	180.607	179.484
PBANKA_061390	48.5764	47.296	88.8656	88.0082
PBANKA_061400	78.9243	78.7872	491.429	488.84
PBANKA_061410	194.909	201.409	258.036	259.242
PBANKA_061420	11.171	12.6601	22.8275	22.367
PBANKA_061430	12.3896	12.6815	37.2457	37.3635
PBANKA_061440	10.6793	11.3797	10.3557	10.731
PBANKA_061450	108.703	111.698	161.502	162.323
PBANKA_061470	15.784	16.0818	14.3147	14.0763
PBANKA_061480	54.4601	54.8222	45.0786	42.6394
PBANKA_061490	100.62	100.453	139.2	141.879
PBANKA_061500	37.1204	36.4144	49.4104	50.6882
PBANKA_061510	47.5989	51.3073	69.7763	70.7883
PBANKA_061520	185.895	184.346	292.538	294.591
PBANKA_061530	1021.19	1023.93	274.1	274.409
PBANKA_061540	89.7039	89.6598	161.856	161.566
PBANKA_061550	102.014	102.313	36.5239	37.0375
PBANKA_061560	39.6703	39.0363	31.8603	31.3421
PBANKA_061570	10.9842	10.9109	7.87612	7.7511
PBANKA_061580	24.7414	24.7791	42.1989	43.2023
PBANKA_061590	0.333198	0.309144	0.121728	0.0757197
PBANKA_061600	49.0255	49.5452	28.8799	28.7924
PBANKA_061610	47.9581	49.1089	82.5585	81.1996
PBANKA_061620	18.0633	18.5683	46.2484	47.6725
PBANKA_061630	3.42749	2.6976	14.3293	13.9402
PBANKA_061640	29.0269	31.0562	14.6277	14.344
PBANKA_061650	115.324	113.507	73.3888	66.9936
PBANKA_061670	183.861	191.983	69.4552	71.6724
PBANKA_061680	31.0199	31.8694	48.7335	47.9609
PBANKA_061690	21.9118	22.6638	20.8443	20.952
PBANKA_061700	62.5738	62.4639	36.0009	36.301
PBANKA_061710	864.514	845.468	1240.97	1256.63
PBANKA_061720	214.966	212.957	413.675	404.589
PBANKA_061730	14.4332	14.2569	50.4389	49.4474
PBANKA_061740	2.95744	2.93166	15.9625	16.0929
PBANKA_061750	24.1518	22.9829	36.6603	36.4212
PBANKA_061760	138.287	143.028	172.862	177.037
PBANKA_061770	50.9797	48.1704	88.4085	86.2582
PBANKA_061780	72.4787	78.8045	37.9359	35.159
PBANKA_061790	32.2677	32.5911	28.5765	27.8341
PBANKA_061810	126.127	127.556	172.673	172.959
PBANKA_061820	37.8393	38.1339	63.06	63.908
PBANKA_061840	124.248	126.757	228.85	222.213
PBANKA_061850	19.5401	19.7225	14.4842	14.2947
PBANKA_061860	130.364	131.997	533.367	529.691
PBANKA_061880	71.6807	71.2746	101.853	103.639
PBANKA_061890	13.2508	13.9788	78.5103	79.9435
PBANKA_061900	33.0568	32.8774	59.531	58.7766
PBANKA_061910	430.269	439.439	742.569	745.034
PBANKA_061920	237.453	238.982	144.164	146.161
PBANKA_061930	388.81	391.84	1118.97	1120.16
PBANKA_061940	113.398	119.66	73.5643	66.2104
PBANKA_061950	69.7539	71.2637	38.6883	38.2602
PBANKA_061960	12.4	11.8643	8.26076	6.96189
PBANKA_061970	60.0206	60.1241	215.864	216.471
PBANKA_061980	66.4116	66.7036	56.2484	57.3233
PBANKA_061990	130.252	132.644	167.278	168.077
PBANKA_062020	420.408	416.942	425.904	421.989
PBANKA_062030	793.649	795.726	157.95	161.644
PBANKA_062040	748.199	746.197	196.542	200.59
PBANKA_062050	15.464	15.8165	61.4557	61.698
PBANKA_062060	69.9088	68.723	28.2072	28.9087
PBANKA_062070	22.7278	23.9412	14.2621	13.6435
PBANKA_062080	97.629	96.9542	65.8946	67.8678
PBANKA_062090	69.0603	69.4356	114.263	113.131
PBANKA_062100	24.9039	25.4828	20.7341	21.5078
PBANKA_062110	20.1979	21.3246	18.018	17.9544
PBANKA_062120	48.0848	48.7323	35.5978	35.035
PBANKA_062130	120.217	119.956	159.468	158.292
PBANKA_062140	71.9072	72.9512	129.346	129.223
PBANKA_062160	84.4986	82.8163	149.789	147.542
PBANKA_062170	35.8218	36.3008	29.6664	29.042
PBANKA_062180	46.5698	46.8711	20.2862	19.7948
PBANKA_062190	359.007	358.193	228.528	225.958
PBANKA_062200	483.331	469.8	115.546	120.208
PBANKA_062210	18.9132	18.9931	31.9728	33.1915
PBANKA_062220	9.88756	9.71677	18.8805	18.5374
PBANKA_062230	44.5414	45.0784	60.1276	58.1611
PBANKA_062240	875.082	876.543	219.453	220.245
PBANKA_062250	29.5558	28.5856	41.3955	40.6992
PBANKA_062270	133.819	134.284	299.778	300.162
PBANKA_062280	214.693	217.599	203.345	206.7
PBANKA_062290	162.02	163.103	301.122	294.162
PBANKA_062300	181.326	179.593	323.274	318.421
PBANKA_062310	767.482	824.764	1426.89	1374.38
PBANKA_062315	253.519	254.521	162.555	163.957
PBANKA_062320	125.768	124.1	184.535	189.049
PBANKA_062330	524.822	526.928	787.642	786.824
PBANKA_062340	60.4615	58.0068	159.07	162.803
PBANKA_062350	182.342	182.399	377.539	377.816
PBANKA_062380	2.19894	2.44058	0.70694	0.742072
PBANKA_062390	20.5972	19.2127	4.50228	4.60485
PBANKA_070010	7.04929	6.66449	11.9722	12.6655
PBANKA_070020	4.75461	5.76235	3.90103	3.63991
PBANKA_070030	1.53136	1.53499	0.659358	0.68358
PBANKA_070040	7.69793	7.64162	2.22347	2.16484
PBANKA_070050	10.7628	9.77869	5.08847	4.0696
PBANKA_070070	152.343	149.177	212.025	218.942
PBANKA_070080	60.9297	58.6276	135.415	132.571
PBANKA_070090	42.7	41.2525	54.5432	54.4375
PBANKA_070110	184.289	179.296	586.613	582.828
PBANKA_070120	20.9671	20.464	30.3239	29.7371
PBANKA_070130	24.8081	23.575	34.4185	33.1693
PBANKA_070140	172.237	172.961	226.345	233.188
PBANKA_070160	595.541	586.406	522.831	532.505
PBANKA_070180	51.6041	52.4033	154.013	151.96
PBANKA_070200	373.228	371.104	210.732	213.678
PBANKA_070220	10.7457	10.7813	22.3413	22.8744
PBANKA_070230	13.5826	12.8804	11.3413	11.9968
PBANKA_070240	98.4629	95.6556	126.487	125.281
PBANKA_070250	34.1417	35.2705	21.3579	21.7019
PBANKA_070260	4.81768	5.69116	4.97534	5.09645
PBANKA_070270	128.362	136.025	62.313	62.2757
PBANKA_070280	290.985	294.286	1020.08	1022.98
PBANKA_070290	35.3708	35.1363	79.4586	78.8799
PBANKA_070300	6.59818	6.86398	5.16079	5.43801
PBANKA_070310	26.8012	27.1145	28.4181	28.0226
PBANKA_070320	42.4179	44.4363	126.23	128.721
PBANKA_070330	388.121	392.412	114.876	114.362
PBANKA_070350	565.46	565.429	130.162	128.734
PBANKA_070370	96.5805	97.2518	71.1239	70.6828
PBANKA_070380	25.97	24.9459	45.3773	46.5196
PBANKA_070390	301.204	303.282	457.933	456.4
PBANKA_070400	19.2665	20.2154	26.1825	28.2689
PBANKA_070410	62.8657	64.1079	113.45	112.705
PBANKA_070420	36.0173	37.3333	62.8216	63.6965
PBANKA_070430	122.381	122.907	206.954	209.289
PBANKA_070440	109.486	111.778	52.0787	51.1241
PBANKA_070450	23.1938	23.6487	39.7979	39.8857
PBANKA_070460	54.227	53.5363	43.536	43.635
PBANKA_070470	166.372	164.856	53.9593	53.6416
PBANKA_070480	3838.22	3839.55	752.578	752.608
PBANKA_070490	1966.54	1956.84	381.202	381.665
PBANKA_070500	33.3338	33.8873	25.1169	24.2727
PBANKA_070510	124.165	126.176	98.2955	96.6591
PBANKA_070520	73.4301	76.8825	187.804	189.589
PBANKA_070530	37.3831	37.2184	90.8482	96.2904
PBANKA_070540	51.9764	48.8298	102.071	100.832
PBANKA_070550	31.6505	32.5217	11.7515	10.1909
PBANKA_070560	589.499	591.316	208.649	209.835
PBANKA_070570	33.7981	34.6311	36.1648	36.5463
PBANKA_070600	89.9388	89.4417	126.034	120.443
PBANKA_070610	16.2815	15.4378	10.0944	10.1062
PBANKA_070620	3.18216	3.13295	7.78399	8.08435
PBANKA_070630	24.4709	23.74	13.08	13.2588
PBANKA_070640	45.7164	45.3109	41.9609	42.2055
PBANKA_070660	19.2932	19.0136	16.0557	16.458
PBANKA_070670	460.881	461.713	193.505	192.999
PBANKA_070710	2736.46	2729.62	569.054	564.554
PBANKA_070720	19.6811	20.0018	6.30068	6.1657
PBANKA_070730	111.189	111.322	192.734	192.207
PBANKA_070740	158.091	155.922	146.015	151.019
PBANKA_070750	187.329	184.049	97.0206	98.175
PBANKA_070760	10.8619	10.7331	17.5989	17.6372
PBANKA_070770	329.351	326.911	558.42	556.833
PBANKA_070780	20.1278	21.6088	36.6219	36.9191
PBANKA_070800	41.2224	40.2796	122.755	124.736
PBANKA_070810	250.554	289.942	200.292	205.936
PBANKA_070820	77.0851	75.6099	30.6083	30.8423
PBANKA_070850	8.04659	7.90607	4.15076	4.20489
PBANKA_070870	6.59281	7.14292	22.9876	24.539
PBANKA_070880	104.515	108.287	146.018	143.322
PBANKA_070900	974.234	978.988	770.163	790.891
PBANKA_070910	543.401	540.894	817.699	820.791
PBANKA_070930	12.7978	13.8284	23.1656	21.5116
PBANKA_070940	362.495	344.744	729.47	741.548
PBANKA_070950	47.6372	47.3889	68.3658	68.2215
PBANKA_070960	413.815	415.665	201.065	199.115
PBANKA_070970	43.4206	45.6115	46.2997	47.4522
PBANKA_070980	30.3948	30.8038	136.51	136.792
PBANKA_070990	19.1291	18.5416	27.4697	26.5275
PBANKA_071000	24.4143	24.3187	32.5123	32.1146
PBANKA_071010	56.9558	56.4755	79.5456	80.7333
PBANKA_071030	20.7375	20.3968	32.6354	33.8494
PBANKA_071040	9.93901	9.66307	16.9644	16.9809
PBANKA_071060	18.8645	19.4443	9.82079	9.28398
PBANKA_071070	113.27	114.034	59.0357	59.9504
PBANKA_071080	49.3793	50.9063	83.1185	83.0531
PBANKA_071090	80.9601	84.1178	149.818	149.96
PBANKA_071100	19.7212	19.1796	13.0491	13.2305
PBANKA_071110	6.51964	7.30079	20.6205	19.7382
PBANKA_071130	47.0151	46.3377	15.1583	14.0805
PBANKA_071150	3.41631	3.16659	2.78869	2.57701
PBANKA_071160	8.51948	7.8311	5.08319	4.60344
PBANKA_071170	82.0463	81.1022	52.5748	53.3284
PBANKA_071180	81.7753	80.6398	116.713	115.946
PBANKA_071190	1110.53	1102.01	2030.67	2025.11
PBANKA_071200	166.818	166.375	115.344	115.993
PBANKA_071210	124.763	125.43	129.988	126.82
PBANKA_071220	999.296	1015.65	300.811	307.169
PBANKA_071230	258.211	262.054	333.841	335.806
PBANKA_071240	118.875	122.829	125.659	123.679
PBANKA_071250	7.11775	6.81029	2.74672	3.22567
PBANKA_071260	743.246	765.429	2163.77	2179.96
PBANKA_071270	22.464	22.2927	29.5323	29.7083
PBANKA_071290	20713.8	20766.3	5266.11	5347.44
PBANKA_071300	163.347	169.204	350.659	342.455
PBANKA_071310	37.6026	38.1311	196.186	193.265
PBANKA_071320	137.573	140.964	112.313	114.985
PBANKA_071330	88.2844	85.9114	233.497	238.14
PBANKA_071350	21.2028	21.3166	21.6431	21.8403
PBANKA_071360	24.371	24.0994	15.6668	15.2687
PBANKA_071370	22.0039	23.3686	18.4221	18.8193
PBANKA_071380	15.785	14.8023	11.8782	12.0853
PBANKA_071390	26.0593	27.3294	54.9704	53.9858
PBANKA_071400	2122.15	2109.03	497.848	499.58
PBANKA_071410	7.1099	6.46264	20.1791	21.4943
PBANKA_071420	95.1325	97.5382	91.3189	91.6581
PBANKA_071430	362.803	370.055	107.345	108.39
PBANKA_071440	93.9194	92.3312	94.8758	97.9096
PBANKA_071450	25.7672	25.9344	14.7534	14.1518
PBANKA_071460	284.843	283.851	189.923	184.18
PBANKA_071470	7.60951	8.33984	16.541	16.0822
PBANKA_071480	11.8488	11.0067	19.7052	18.9253
PBANKA_071490	1.34321	1.21379	0.674737	0.699524
PBANKA_071500	94.8362	95.3284	91.7725	92.3007
PBANKA_071510	8.22966	7.9409	32.3714	31.3814
PBANKA_071520	231.783	227.576	325.151	325.87
PBANKA_071530	32.1397	32.4682	143.102	141.785
PBANKA_071540	65.727	66.0625	164.131	169.141
PBANKA_071550	72.3355	71.0947	190.755	192.11
PBANKA_071560	112.401	110.638	459.752	458.243
PBANKA_071570	30.3764	31.9496	67.9821	69.1542
PBANKA_071580	38.4855	35.5017	77.6999	76.9006
PBANKA_071590	30.6318	30.1873	74.6746	76.452
PBANKA_071600	163.234	163.499	175.228	176.228
PBANKA_071610	3.78801	4.11554	3.28995	3.58412
PBANKA_071630	8.37675	6.23382	19.1693	18.5406
PBANKA_071640	31.3189	30.5745	30.5864	29.4332
PBANKA_071650	93.8271	92.5478	62.2274	62.9668
PBANKA_071660	134.977	129.72	193.063	187.076
PBANKA_071670	61.6931	61.3877	77.0167	78.9958
PBANKA_071690	216.027	222.458	405.922	413.215
PBANKA_071700	18.6579	17.6586	37.625	37.1902
PBANKA_071710	6.31404	5.7165	10.7089	11.9014
PBANKA_071720	35.136	34.675	44.0805	44.8512
PBANKA_071730	152.52	152.06	233.149	235.79
PBANKA_071740	23.0361	22.7089	50.9624	52.8951
PBANKA_071750	103.342	96.9396	189.005	183.752
PBANKA_071760	91.3324	92.35	54.3752	54.435
PBANKA_071780	1244.87	1253.39	2423.57	2442.58
PBANKA_071790	115.809	117.585	236.601	232.064
PBANKA_071810	27.8942	28.3294	41.6058	41.012
PBANKA_071820	116.146	117.714	168.967	169.427
PBANKA_071830	5.43512	5.28097	18.3285	19.2739
PBANKA_071840	71.3095	70.3156	105.624	106.365
PBANKA_071850	36.1473	35.9853	17.5282	17.628
PBANKA_071860	13.2361	12.0773	7.30939	7.1488
PBANKA_071870	76.4993	75.6713	61.2536	61.4669
PBANKA_071880	408.597	399.876	663.901	665.449
PBANKA_071890	19.0479	19.2076	14.3525	14.3265
PBANKA_071900	31.9945	37.4347	26.817	27.5927
PBANKA_071910	75.4254	76.5095	33.5571	32.1617
PBANKA_071920	20.9906	21.3647	12.2119	11.5953
PBANKA_071930	34.5193	34.7775	67.7423	68.7166
PBANKA_071940	28.661	28.7428	41.6136	41.2705
PBANKA_071950	20.1797	19.9064	21.0032	20.8144
PBANKA_071970	125.337	126.953	37.518	38.9738
PBANKA_071980	176.008	170.638	44.4718	46.3642
PBANKA_071990	50.3071	51.3486	43.9686	43.8019
PBANKA_072000	67.1885	64.6226	47.4384	47.0975
PBANKA_072010	15.6606	16.0593	8.51789	8.51065
PBANKA_072020	31.2325	32.4759	24.8157	24.606
PBANKA_072030	15.4162	15.6511	20.7493	20.8497
PBANKA_072040	646.06	646.969	589.673	592.083
PBANKA_072050	60.1607	60.2831	36.924	39.7844
PBANKA_072060	42.614	41.8154	85.3518	84.8712
PBANKA_072070	30.8295	30.9383	54.3472	53.0448
PBANKA_072080	303.715	299.279	319.976	318.952
PBANKA_072090	1081.75	1092.57	324.047	325.809
PBANKA_072100	70.9879	70.345	49.1531	49.4869
PBANKA_072110	288.397	285.24	148.569	144.393
PBANKA_072120	26.8656	27.9485	21.2001	19.6895
PBANKA_072140	7.85042	8.91968	17.6636	18.1677
PBANKA_072150	29.8381	29.4825	29.1035	29.6671
PBANKA_072160	9.19455	9.22536	18.8743	18.7756
PBANKA_072170	969.375	966.667	1332.75	1326.21
PBANKA_072180	82.8905	82.795	170.51	172.108
PBANKA_072200	13.0468	13.1873	17.6714	17.7644
PBANKA_072230	8.15797	8.58614	1.2294	1.05152
PBANKA_072250	33.4259	33.4321	22.7544	23.7569
PBANKA_072260	140.576	136.895	4.01796	3.74901
PBANKA_072280	14.6556	13.825	2.59223	2.51547
PBANKA_080010	13.9989	12.9187	10.4025	10.638
PBANKA_080030	52.6565	50.4257	36.7094	35.411
PBANKA_080040	533.744	530.136	1082.68	1091.01
PBANKA_080050	48.1939	47.131	29.281	27.8016
PBANKA_080060	24.1736	26.0773	71.1923	67.5377
PBANKA_080070	11.8985	11.3404	15.2745	14.5835
PBANKA_080090	24.4236	24.2697	41.3584	40.3557
PBANKA_080110	45.3791	47.5184	24.7043	23.7143
PBANKA_080130	68.1252	68.4416	208.262	207.823
PBANKA_080140	117.313	121.61	118.112	120.439
PBANKA_080150	58.8768	59.7477	26.5422	27.1778
PBANKA_080160	22.1846	22.5503	22.8441	22.9801
PBANKA_080170	7.12596	7.56668	7.10792	7.11839
PBANKA_080180	115.583	115.458	58.8842	59.5339
PBANKA_080190	68.0408	69.2529	67.2971	67.0532
PBANKA_080200	43.2223	44.2759	211.011	209.845
PBANKA_080210	25.9168	26.4258	43.2669	42.1771
PBANKA_080220	15.0679	14.8344	46.3706	46.0173
PBANKA_080230	96.2143	95.1906	93.441	93.8473
PBANKA_080240	9.89242	9.75368	15.8976	15.8324
PBANKA_080270	52.7553	51.4979	50.3075	49.0579
PBANKA_080280	18.888	19.6027	28.6756	29.1239
PBANKA_080290	4.00962	4.22181	3.67882	3.56987
PBANKA_080300	18.3294	18.1326	46.3658	46.76
PBANKA_080310	71.81	71.3109	185.44	186.299
PBANKA_080320	39.1475	39.4355	90.3095	90.9028
PBANKA_080330	17.2239	18.0045	11.9935	12.1628
PBANKA_080340	737.154	738.262	1119.77	1158.24
PBANKA_080350	69.2316	74.5027	240.729	240.804
PBANKA_080360	19.5302	19.5242	43.8913	44.7244
PBANKA_080370	33.6685	33.7952	69.5878	69.7866
PBANKA_080390	78.7186	73.47	148.629	150.753
PBANKA_080400	1139.14	1148.13	1816.08	1846.74
PBANKA_080410	176.192	173.905	195.6	195.122
PBANKA_080420	5.80059	6.28745	5.21635	4.37286
PBANKA_080430	26.7645	25.9238	8.79247	8.65345
PBANKA_080440	34.7167	35.2602	46.1164	45.9857
PBANKA_080450	521.291	516.758	1697.89	1673.59
PBANKA_080460	54.3809	56.0256	55.5047	55.4807
PBANKA_080470	23.0021	22.5048	18.6528	18.7288
PBANKA_080490	70.3811	69.4544	112.652	113.032
PBANKA_080500	7.19105	6.66541	12.056	11.7546
PBANKA_080510	256.35	260.536	375.142	364.519
PBANKA_080520	31.3422	31.2366	30.3961	31.3024
PBANKA_080530	43.2392	40.8959	23.9673	24.9255
PBANKA_080550	13.1408	13.3811	11.8501	11.2548
PBANKA_080560	25.2675	24.3853	40.4406	41.1174
PBANKA_080570	731.41	737.723	973.923	980.646
PBANKA_080580	55.5359	55.6673	181.997	183.361
PBANKA_080590	65.6047	64.6293	104.574	103.513
PBANKA_080610	41.3874	43.0727	57.3833	57.8466
PBANKA_080620	47.6363	48.073	74.5258	71.5367
PBANKA_080630	22.4303	22.7004	17.6781	17.6277
PBANKA_080640	45.9393	46.9007	81.0264	81.4313
PBANKA_080650	39.9524	40.0304	24.7679	25.557
PBANKA_080660	17.954	18.2663	11.8214	12.1456
PBANKA_080670	9.96576	9.92426	26.162	26.3884
PBANKA_080680	152.196	153.891	36.9993	36.7146
PBANKA_080700	138.888	138.897	177.612	179.843
PBANKA_080710	32.9455	33.7431	29.8604	33.1197
PBANKA_080720	1689.31	1671.02	327.954	324.846
PBANKA_080730	4.73131	4.08167	13.9095	14.069
PBANKA_080740	4.77785	4.46262	24.1149	23.6738
PBANKA_080750	28.5233	28.1031	35.5512	35.031
PBANKA_080760	965.682	972.646	1304.48	1318.61
PBANKA_080770	20.5866	21.3289	28.8914	28.5726
PBANKA_080780	7.01394	6.41047	25.1365	25.2203
PBANKA_080790	260.875	263.218	263.305	263.618
PBANKA_080800	40.2517	40.7194	127.292	129.151
PBANKA_080810	15.9035	16.9679	6.21018	6.16016
PBANKA_080820	92.389	96.0086	153.777	158.11
PBANKA_080830	63.391	64.0402	56.3326	55.2976
PBANKA_080850	65.5888	64.8985	106.074	113.67
PBANKA_080860	7.54498	7.21907	5.14299	5.10313
PBANKA_080870	92.8559	95.0498	91.1267	90.4066
PBANKA_080880	27.0317	26.1065	21.0472	22.4099
PBANKA_080900	68.9643	70.9252	54.3849	53.8831
PBANKA_080910	53.1178	53.8956	126.547	126.504
PBANKA_080920	5.93932	5.95337	24.2942	24.3914
PBANKA_080930	30.6716	31.5167	53.7085	54.8716
PBANKA_080940	49.2953	47.7101	125.21	122.694
PBANKA_080950	3.42932	3.70916	9.08762	9.17816
PBANKA_080960	9.48564	9.45752	27.7533	26.9197
PBANKA_080970	24.4902	26.1172	33.7455	34.1172
PBANKA_081000	29.8031	30.2411	19.5756	19.7208
PBANKA_081010	11.2205	10.4957	7.92338	7.76266
PBANKA_081020	46.0496	46.7177	38.2331	36.8349
PBANKA_081030	16.8956	15.8441	5.10921	5.87037
PBANKA_081040	13.2838	14.415	6.88987	6.02373
PBANKA_081050	806.844	828.393	619.302	633.651
PBANKA_081060	60.4682	60.8276	131.973	133.096
PBANKA_081070	2404.44	2458.28	604.769	603.913
PBANKA_081080	19.3217	18.4871	41.4728	41.893
PBANKA_081090	71.5852	72.127	47.0611	47.8067
PBANKA_081100	105.445	106.961	168.796	170.417
PBANKA_081110	8.61319	8.58227	12.2919	12.5773
PBANKA_081120	19.4734	19.601	13.1295	12.5156
PBANKA_081130	47.5977	46.1112	104.676	106.907
PBANKA_081140	56.3478	56.0226	85.3336	84.6893
PBANKA_081150	12.6192	13.6119	6.15963	5.80312
PBANKA_081160	11.1395	11.1913	23.3495	23.9462
PBANKA_081170	30.9707	28.8982	71.2304	69.5816
PBANKA_081180	26.2188	24.9159	8.58656	8.88809
PBANKA_081200	54.807	54.6245	99.6096	98.6059
PBANKA_081210	14.1748	13.795	36.7822	35.9146
PBANKA_081220	163.878	165.543	137.817	136.011
PBANKA_081230	129.851	129.618	171.726	172.988
PBANKA_081240	1.98101	1.88751	4.31358	4.53766
PBANKA_081250	8.0321	7.54169	6.62779	6.60579
PBANKA_081260	1935.15	1930.63	373.602	363.104
PBANKA_081270	64.5509	64.5102	199.887	196.397
PBANKA_081280	18.3909	18.2962	39.1031	39.4816
PBANKA_081290	1398.77	1413.42	271.447	271.527
PBANKA_081300	288.257	284.498	423.102	427.087
PBANKA_081310	9.86376	10.7814	33.5588	33.6789
PBANKA_081330	217.507	215.147	71.3928	69.6132
PBANKA_081340	36.1947	35.1167	67.6292	66.4847
PBANKA_081350	293.318	286.77	377.533	375.772
PBANKA_081360	16.7434	17.0607	5.43775	5.05005
PBANKA_081380	79.4577	79.305	63.952	62.5087
PBANKA_081390	33.1943	34.5921	61.5552	59.6093
PBANKA_081400	380.954	387.982	401.224	395.074
PBANKA_081410	9.55307	9.32952	5.92404	6.4539
PBANKA_081420	179.665	179.024	246.385	244.587
PBANKA_081430	22.3744	22.824	18.1054	18.2401
PBANKA_081450	2.68813	2.46018	13.9143	14.7906
PBANKA_081460	4.51688	4.77909	7.39515	7.77386
PBANKA_081470	27.0015	26.9034	43.6614	44.3049
PBANKA_081480	1467.03	1478.1	1864	1818.15
PBANKA_081490	9.01336	8.56874	14.1345	14.4612
PBANKA_081500	6.85896	7.20294	6.11781	5.7083
PBANKA_081510	186.251	189.607	71.22	71.8224
PBANKA_081520	68.5513	70.6922	194.41	194.726
PBANKA_081530	58.7299	60.1087	43.9282	44.2856
PBANKA_081540	1234.73	1235.08	410.925	405.973
PBANKA_081550	57.2035	57.0103	31.5283	31.6821
PBANKA_081570	341.587	338.828	178.123	180.391
PBANKA_081580	22.2731	22.9594	19.6571	21.5712
PBANKA_081590	155.989	154.808	110.657	110.621
PBANKA_081600	29.5334	30.5004	47.5209	49.9648
PBANKA_081610	74.0674	68.572	108.967	111.271
PBANKA_081620	65.2118	64.6567	38.2449	38.2065
PBANKA_081630	57.5902	56.5263	15.4738	16.3213
PBANKA_081640	60.7798	60.4903	75.1272	76.4844
PBANKA_081650	7.06856	7.15478	4.1114	4.01057
PBANKA_081660	121.116	119.636	110.52	115.272
PBANKA_081680	463.187	465.647	120.672	122.17
PBANKA_081690	391.597	384.041	335.932	336.37
PBANKA_081700	68.9898	70.0133	56.2694	55.5452
PBANKA_081710	211.486	212.612	133.603	129.217
PBANKA_081720	22.1402	21.6492	20.032	21.0904
PBANKA_081740	22.8406	23.0097	20.8474	20.6351
PBANKA_081750	7.26362	7.36355	15.3768	15.4824
PBANKA_081760	47.9484	46.8745	44.0994	42.776
PBANKA_081780	196.93	205.416	450.799	438.741
PBANKA_081790	58.2807	58.5822	143.837	149.227
PBANKA_081800	23.1374	22.9752	40.756	39.7594
PBANKA_081810	26.3713	26.0616	26.1733	26.0894
PBANKA_081820	5.43415	5.12406	1.81983	1.84567
PBANKA_081830	6.89113	6.81083	37.5834	37.2683
PBANKA_081840	10.8283	10.6428	9.86757	9.3372
PBANKA_081850	43.8508	44.6777	82.0485	80.4112
PBANKA_081860	22.8824	23.3953	40.2309	40.541
PBANKA_081890	364.306	363.068	1096.75	1098.34
PBANKA_081900	1466.19	1453.57	654.498	655.16
PBANKA_081910	243.416	234.71	226.775	226.571
PBANKA_081920	246.56	245.442	424.622	426.495
PBANKA_081930	89.0956	86.6509	126.2	132.424
PBANKA_081940	12.1209	11.4449	4.80055	4.85248
PBANKA_081950	49.536	49.289	82.3365	82.9939
PBANKA_081960	103.885	105.053	138.992	140.722
PBANKA_081970	76.0652	73.0097	47.1763	47.7618
PBANKA_081990	992.022	996.414	1426.03	1421.54
PBANKA_082000	57.5567	56.6732	129.315	132.279
PBANKA_082010	114.341	112.614	88.1053	89.2879
PBANKA_082020	107.329	106.951	67.331	68.1559
PBANKA_082030	16.3611	15.8465	32.774	32.9325
PBANKA_082040	17.2036	16.862	10.3281	9.44013
PBANKA_082060	34.5488	35.7776	27.0907	29.0294
PBANKA_082070	54.6481	53.9899	67.3645	67.3109
PBANKA_082080	23.6142	23.6831	63.7208	63.7418
PBANKA_082100	23.7228	25.7842	14.1119	13.3623
PBANKA_082110	49.6792	51.4264	75.6534	75.254
PBANKA_082120	1722.3	1720.19	386.274	387.106
PBANKA_082130	7.47191	7.28216	4.20727	4.16998
PBANKA_082140	445.924	447.07	88.797	89.9763
PBANKA_082150	23.4535	23.3278	39.7816	40.8658
PBANKA_082160	39.4366	39.3885	38.2913	37.9701
PBANKA_082170	69.2795	68.9866	71.6779	70.0445
PBANKA_082180	30.746	31.2596	24.7742	24.774
PBANKA_082190	94.735	95.4214	75.8905	79.5888
PBANKA_082200	31.0575	30.7406	48.7401	49.694
PBANKA_082210	19.5231	19.988	26.7049	27.0535
PBANKA_082230	26.0152	25.1926	53.0108	54.4774
PBANKA_082240	6.72031	7.04507	17.0846	17.6392
PBANKA_082250	17.6751	17.8948	16.2485	16.8652
PBANKA_082260	30.8276	30.3794	58.3353	56.7866
PBANKA_082270	118.092	117.097	91.1572	94.1069
PBANKA_082280	169.557	169.768	135.905	140.705
PBANKA_082290	79.6095	78.3496	32.6109	31.6007
PBANKA_082300	134.206	136.702	174.286	172.685
PBANKA_082310	1163.43	1150.12	473.398	476.003
PBANKA_082320	916.638	922.06	231.768	229.998
PBANKA_082330	41.9543	40.347	19.9587	21.1827
PBANKA_082340	392.773	383.324	625.546	611.695
PBANKA_082350	56.5506	55.6551	49.1091	49.2
PBANKA_082360	208.571	207.986	154.14	153.825
PBANKA_082370	7.27672	7.4489	7.0276	7.12403
PBANKA_082390	77.0154	78.2805	78.599	78.2651
PBANKA_082400	35.0837	34.9405	21.1705	20.6842
PBANKA_082410	15.0783	14.6875	13.7466	13.1455
PBANKA_082420	56.0532	56.8732	16.2294	16.231
PBANKA_082430	141.977	143.554	130.132	130.96
PBANKA_082440	635.916	630.061	326.307	318.734
PBANKA_082450	7.52037	7.32175	5.83226	6.86417
PBANKA_082460	4.70508	4.14169	3.02529	2.64636
PBANKA_082490	63.1982	62.1881	63.0594	62.096
PBANKA_082510	3.71456	3.6374	5.2188	5.49515
PBANKA_082520	63.7489	61.4548	49.017	49.9171
PBANKA_082530	157.755	158.979	194.806	191.949
PBANKA_082540	10.9727	11.8452	22.0256	21.6232
PBANKA_082550	199.605	199.16	49.6918	49.0269
PBANKA_082560	42.9403	44.3112	39.5306	38.6726
PBANKA_082570	1534.28	1526.17	476.603	494.869
PBANKA_082580	87.4225	88.7902	43.4454	44.1527
PBANKA_082590	392.781	393.713	96.595	97.47
PBANKA_082600	76.9348	76.7967	123.149	122.395
PBANKA_082610	7.27358	7.04748	14.615	14.7587
PBANKA_082620	21.7959	22.0662	31.3351	31.6617
PBANKA_082640	122.621	111.439	98.873	98.3926
PBANKA_082650	95.8693	96.5934	185.917	181.881
PBANKA_082660	15.2266	15.123	8.24005	8.70427
PBANKA_082670	392.428	386.459	550.046	548.627
PBANKA_082680	27.1586	27.4032	13.3775	13.7949
PBANKA_082690	36.0451	35.8997	52.7455	52.8564
PBANKA_082700	143.237	139.405	185.939	190.104
PBANKA_082710	78.077	76.9749	49.6014	49.6287
PBANKA_082720	6.72259	6.28926	57.1833	58.3504
PBANKA_082730	9.87285	9.76574	7.18324	7.08118
PBANKA_082740	134.401	134.129	31.4467	30.9789
PBANKA_082750	95.4948	98.7419	181.911	182.292
PBANKA_082770	18.9289	18.9086	45.0909	47.6525
PBANKA_082780	69.5676	71.7431	115.223	114.431
PBANKA_082800	67.5152	67.1193	31.5915	31.674
PBANKA_082810	76.2947	78.2521	40.8548	40.9596
PBANKA_082820	43.056	44.0882	16.7341	17.7541
PBANKA_082830	40.9983	37.7103	32.0868	31.85
PBANKA_082850	66.1013	68.3976	36.4503	37.66
PBANKA_082860	77.4384	76.5869	151.859	153.298
PBANKA_082870	36.0797	35.0055	82.0118	81.6056
PBANKA_082880	97.4603	97.0181	77.1449	76.1338
PBANKA_082890	290.903	291.202	104.231	102.117
PBANKA_082900	19.7729	19.4605	17.1433	17.1329
PBANKA_082920	24.453	26.7859	67.1574	68.4462
PBANKA_082940	33.1099	36.6227	27.8382	27.2955
PBANKA_082950	12.013	11.2938	11.228	10.8491
PBANKA_082960	6.00496	5.90857	1.83984	1.87638
PBANKA_082970	152.687	152.638	88.7293	90.7483
PBANKA_082980	57.9685	57.7309	53.0825	54.032
PBANKA_082990	57.3695	53.7936	46.819	45.5052
PBANKA_083000	87.208	85.1027	188.913	192.206
PBANKA_083010	28.5748	27.2602	21.4151	20.1783
PBANKA_083020	57.236	55.8661	435.029	434.631
PBANKA_083030	124.126	126.73	38.6973	35.6411
PBANKA_083040	3235.17	3245.42	726.424	732.378
PBANKA_083050	13.7027	15.8319	32.7281	33.9304
PBANKA_083060	6.43722	6.45245	28.9486	26.8672
PBANKA_083070	81.516	81.2602	19.1025	17.7325
PBANKA_083080	28.0887	27.5342	52.7658	52.9063
PBANKA_083090	37.4707	39.6907	20.2334	20.3081
PBANKA_083100	777.71	776.273	3573.3	3574.71
PBANKA_083110	127.359	130.686	99.6168	97.8697
PBANKA_083120	39.7506	39.9574	94.6181	93.9391
PBANKA_083130	43.5212	42.5483	59.2656	61.8019
PBANKA_083140	14.8898	14.7175	11.8684	12.5736
PBANKA_083150	4.91702	4.95224	6.52469	6.5327
PBANKA_083160	95.9988	96.2149	20.4009	21.9989
PBANKA_083170	33.1943	33.4186	32.1437	31.9916
PBANKA_083180	12.846	12.6598	10.8087	11.4098
PBANKA_083200	52.7561	49.9425	20.8864	21.0599
PBANKA_083210	52.0821	51.3665	78.8155	78.9397
PBANKA_083220	25.2555	24.9782	93.9749	95.6558
PBANKA_083230	22.4115	19.5686	19.44	19.5164
PBANKA_083240	95.4482	96.3989	61.1627	58.7893
PBANKA_083250	50.9564	51.0396	28.8212	28.4329
PBANKA_083260	22.0716	23.6914	69.3186	73.7197
PBANKA_083270	19.7319	18.7015	11.8756	10.9935
PBANKA_083280	193.975	191.598	434.885	430.475
PBANKA_083290	21.6234	20.7649	71.4627	71.7837
PBANKA_083300	795.22	790.957	2839.67	2853.88
PBANKA_083320	138.07	135.538	238.276	240.564
PBANKA_083340	32.5134	35.5215	73.6699	69.1709
PBANKA_083360	14.0964	14.3412	34.021	33.1748
PBANKA_083370	10.4977	11.2857	4.97709	4.75451
PBANKA_083380	52.39	52.5557	79.8368	79.7806
PBANKA_083390	29.9865	30.6723	15.4577	16.2635
PBANKA_083400	56.6171	59.25	97.0532	95.8641
PBANKA_083410	14.9786	14.8807	11.762	11.5665
PBANKA_083420	125.522	123.444	109.597	109.964
PBANKA_083430	18.6768	18.7763	39.7413	40.8066
PBANKA_083440	106.488	107.348	172.022	170.405
PBANKA_083450	13.6255	13.6462	11.2583	10.2659
PBANKA_083460	39.027	39.6967	20.9139	22.5344
PBANKA_083470	159.904	164.847	230.882	229.015
PBANKA_083480	19.4046	18.6106	17.9169	18.2768
PBANKA_083490	44.5255	45.3426	64.379	65.0978
PBANKA_083510	27.0688	30.4804	56.0549	58.6895
PBANKA_083520	114.456	121.295	229.615	232.806
PBANKA_083540	66.6833	67.6697	94.7393	95.8484
PBANKA_083550	329.565	321.024	221.392	216.376
PBANKA_083560	43.0336	42.6785	117.146	115.969
PBANKA_083570	21.1374	20.3247	29.4036	30.1888
PBANKA_083580	17.6384	17.2572	46.5001	49.1062
PBANKA_083590	71.1769	72.1281	202.902	203.124
PBANKA_083600	24.1236	24.9945	34.9635	34.4767
PBANKA_083610	24.127	22.4826	56.6994	57.2308
PBANKA_083620	65.8016	66.568	126	125.804
PBANKA_083630	25.2164	25.9231	87.8499	87.4791
PBANKA_083640	12.3782	12.8472	38.7832	34.8105
PBANKA_083660	57.3643	58.3438	101.952	102.89
PBANKA_083670	15.5402	13.7027	63.8588	65.6969
PBANKA_083680	74.8537	75.6896	155.61	154.763
PBANKA_083690	7.82925	8.13932	3.55471	3.38734
PBANKA_083700	6.52276	6.557	2.48854	2.16717
PBANKA_083710	15.5849	16.2178	0.228577	0.319916
PBANKA_090005	2.84396	2.55104	1.07146	0.666491
PBANKA_090010	16.899	16.6419	3.57428	3.9835
PBANKA_090020	6.10019	6.19771	22.3979	21.1639
PBANKA_090030	31.9398	33.0301	83.3868	82.8499
PBANKA_090050	11.6907	11.5247	8.36403	8.46835
PBANKA_090060	10.7182	10.0256	5.94658	5.92344
PBANKA_090070	17.7459	16.3695	16.9186	17.2956
PBANKA_090080	45.7269	44.9705	101.571	106.652
PBANKA_090090	32.3913	33.3671	63.5311	64.1611
PBANKA_090100	78.1135	78.5472	61.073	60.2036
PBANKA_090110	13.9842	14.1432	56.1	55.4626
PBANKA_090120	25.713	24.7147	57.5638	57.6729
PBANKA_090130.1	84.9575	85.9269	36.7546	36.5736
PBANKA_090140	110.639	113.602	198.42	198.296
PBANKA_090150	18.2758	18.7223	33.2132	34.219
PBANKA_090160	6.17826	5.88725	9.12058	8.86466
PBANKA_090170	185.076	181.791	239.677	238.706
PBANKA_090180	34.5016	35.6494	122.79	123.651
PBANKA_090190	429.129	430.369	127.879	129.5
PBANKA_090200	54.1733	58.2529	35.4517	36.8058
PBANKA_090210	9.56668	9.36561	4.07366	4.09793
PBANKA_090220	31.755	33.3955	69.5817	66.8487
PBANKA_090230	17.6874	18.0009	6.17678	6.07486
PBANKA_090240	23.4119	23.7065	8.24819	8.36531
PBANKA_090250	23.1422	23.2211	5.86248	5.93626
PBANKA_090270	17.7071	18.7088	8.43113	8.73212
PBANKA_090280	67.0624	68.73	36.3143	37.3235
PBANKA_090300	2308.7	2314.44	795.557	797.789
PBANKA_090310	64.433	65.7499	41.1129	40.9304
PBANKA_090315	69.8205	70.3994	28.6246	27.9559
PBANKA_090320	6.35798	6.5794	3.86547	3.70904
PBANKA_090330	47.3111	48.0681	27.0828	26.8014
PBANKA_090340	12.2144	12.6985	20.4035	19.9605
PBANKA_090350	14.8866	14.7511	27.6802	28.1273
PBANKA_090360	46.9829	49.0701	89.9866	91.7059
PBANKA_090380	624.125	626.244	179.419	180.251
PBANKA_090390	26.0658	26.6141	44.3189	45.3676
PBANKA_090400	96.2944	93.7348	100.146	99.6722
PBANKA_090410	174.493	172.372	352.963	350.331
PBANKA_090420	438.397	435.654	100.669	104.248
PBANKA_090430	30.1872	29.631	10.1093	9.79894
PBANKA_090440	37.0638	35.7808	34.064	34.2767
PBANKA_090450	38.883	39.5453	77.988	73.0955
PBANKA_090460	81.3177	80.3116	21.9397	22.1418
PBANKA_090470	2378.47	2394.51	2198.63	2188.22
PBANKA_090480	21.7044	20.0222	11.7281	11.7537
PBANKA_090490	83.0809	90.332	67.2383	64.5076
PBANKA_090500	603.81	622.577	773.308	752.765
PBANKA_090510	12.266	12.5503	8.9753	9.17209
PBANKA_090520	129.802	131.236	175.882	177.266
PBANKA_090530	11.8229	12.319	4.47757	4.46799
PBANKA_090540	29.5581	30.3307	6.34804	5.92312
PBANKA_090550	23.5407	23.6804	33.1835	32.0671
PBANKA_090560	1756.75	1724.5	1369.49	1365.02
PBANKA_090570	26.1305	26.9756	17.8086	18.2638
PBANKA_090580	80.9481	80.6818	116.112	117.834
PBANKA_090590	594.049	589.127	154.235	154.044
PBANKA_090600	16.5748	15.6483	6.484	7.49372
PBANKA_090610	43.4486	40.3473	40.7582	39.8895
PBANKA_090620	167.206	167.437	181.123	178.214
PBANKA_090640	710.812	709.36	919.667	919.257
PBANKA_090650	519.773	526.246	833.408	856.593
PBANKA_090660	88.0681	85.0786	70.3018	68.0403
PBANKA_090670	32.0779	32.9563	34.973	33.8036
PBANKA_090680	4.04717	4.81427	1.75829	1.43552
PBANKA_090690	47.2813	46.5593	65.7784	65.8106
PBANKA_090700	49.0886	49.5603	17.4683	18.3838
PBANKA_090710	945.653	950.678	201.018	201.484
PBANKA_090720	77.2393	78.603	221.824	220.73
PBANKA_090730	56.1955	56.0444	128.245	128.274
PBANKA_090740	11.2541	10.768	16.9098	17.5518
PBANKA_090750	128.405	124.409	58.0301	59.8242
PBANKA_090760	12.313	11.5029	21.6239	20.8127
PBANKA_090770	25.6483	25.1458	44.2795	43.07
PBANKA_090780	135.52	138.412	190.107	186.165
PBANKA_090790	831.639	837.227	171.877	173.041
PBANKA_090810	10.728	10.8922	16.7089	16.1096
PBANKA_090820	57.4715	56.2466	50.2194	51.3417
PBANKA_090830	50.9685	50.259	47.5062	48.2208
PBANKA_090840	10.0846	9.90463	5.70325	5.52496
PBANKA_090850	31.7825	31.837	11.6269	11.7613
PBANKA_090870	62.5515	60.856	49.0346	48.9076
PBANKA_090880	360.607	359.91	458.394	462.486
PBANKA_090890	278.795	287.475	201.961	196.379
PBANKA_090900	14.6145	15.567	9.77493	8.9314
PBANKA_090910	41.1588	42.3345	61.7676	63.1793
PBANKA_090920	14.3441	14.5184	18.3642	18.3488
PBANKA_090930	11.1826	10.6995	16.4775	16.3064
PBANKA_090940	45.3838	46.7574	23.4244	22.8242
PBANKA_090950	46.918	46.7881	14.65	14.3714
PBANKA_090960	69.9357	70.9908	57.1991	56.8824
PBANKA_090980	13.3249	13.5927	6.35495	6.61
PBANKA_090990	26.9626	27.2111	49.6619	49.7106
PBANKA_091000	76.1658	76.8938	54.1188	54.2526
PBANKA_091010	12.7733	12.6898	30.7301	29.7742
PBANKA_091020	150.715	148.867	248.045	252.055
PBANKA_091030	8.58713	8.83163	23.3233	23.1794
PBANKA_091060	62.9734	60.0588	45.5114	47.6065
PBANKA_091070	19.7235	19.7301	38.9448	38.9257
PBANKA_091080	34.449	33.6861	11.5596	11.3994
PBANKA_091090	134.377	132.047	35.0974	35.0178
PBANKA_091100	38.2877	36.3302	8.57165	9.08851
PBANKA_091110	23.0956	23.8066	5.5018	5.57992
PBANKA_091120	23.4878	22.1851	77.1449	74.6627
PBANKA_091140	18.8122	18.943	18.2263	18.9287
PBANKA_091150	77.5885	76.0998	49.8767	49.4366
PBANKA_091160	98.4447	99.1886	98.1297	98.6228
PBANKA_091165	2.68754	4.4082	11.9575	13.3165
PBANKA_091170	185.282	185.197	144.033	145.833
PBANKA_091180	134.794	133.896	166.798	168.021
PBANKA_091190	25.353	26.0569	47.2863	48.1011
PBANKA_091200	144.584	146.892	132.589	132.492
PBANKA_091210	238.893	234.242	512.156	514.013
PBANKA_091230	86.3789	86.9467	127.738	127.517
PBANKA_091240	26.5394	25.5014	54.9193	53.0126
PBANKA_091250	679.564	681.312	160.761	163.837
PBANKA_091270	55.9312	52.1134	143.294	145.82
PBANKA_091290	180.831	183.198	155.96	163.282
PBANKA_091300	19.2679	19.6551	13.573	13.2549
PBANKA_091310	28.489	27.8973	19.603	18.9167
PBANKA_091320	57.3441	57.8105	75.9086	73.9997
PBANKA_091330	7.36527	7.04712	20.8081	20.9577
PBANKA_091340	128.864	131.009	322.282	322.545
PBANKA_091350	5.76179	6.46706	29.3885	28.9794
PBANKA_091360	11.4583	10.9239	3.10567	3.09097
PBANKA_091370	56.8275	58.3802	97.6129	96.5079
PBANKA_091400	60.1132	61.295	82.8756	80.2074
PBANKA_091410	27.6594	27.9251	45.7005	45.5834
PBANKA_091420	42.0351	42.5157	57.897	57.8449
PBANKA_091430	23.9054	25.2986	59.3142	60.0973
PBANKA_091440	247.052	247.924	256.685	254.246
PBANKA_091450	25.4982	25.0491	50.0992	48.9916
PBANKA_091460	170.238	167.9	94.1148	96.4903
PBANKA_091470	77.9801	77.2632	120.88	123.396
PBANKA_091490	22.6039	23.027	11.7554	11.1555
PBANKA_091500	299.152	299.156	518.777	522.261
PBANKA_091510	14.5772	14.8643	69.9942	69.5431
PBANKA_091520	13.9995	13.6247	113.423	111.501
PBANKA_091530	179.765	177.582	172.173	170.888
PBANKA_091540	3316.34	3329.82	1050.03	1042.12
PBANKA_091550	55.1586	55.7147	49.3727	50.6266
PBANKA_091560	82.6176	86.1405	323.472	329.89
PBANKA_091570	15.0518	14.8402	38.5341	38.3899
PBANKA_091590	4.44064	4.26706	3.25506	3.43022
PBANKA_091600	14.8657	14.4434	22.2524	22.5506
PBANKA_091620	138.188	134.245	244.292	248.978
PBANKA_091630	4.56965	4.4259	1.21111	1.10376
PBANKA_091640	77.1497	77.3202	128.277	127.389
PBANKA_091650	3.4531	3.57643	6.61651	6.57406
PBANKA_091660	28.5893	29.1343	44.6628	44.5396
PBANKA_091665	172.07	166.782	37.5401	36.6035
PBANKA_091670	1739.05	1736.75	453.226	447.973
PBANKA_091680	3.66379	3.16471	2.99923	3.18008
PBANKA_091690	50.7895	50.9019	22.7168	22.1646
PBANKA_091700	82.0825	76.9535	84.0447	83.3832
PBANKA_091710	25.0666	24.6068	18.4788	17.9666
PBANKA_091720	314.738	316.512	159.965	160.675
PBANKA_091730	25.4215	26.1352	24.0094	24.3609
PBANKA_091740	17.7664	16.6148	8.11786	8.13903
PBANKA_091750	32.6364	32.1574	34.8628	34.111
PBANKA_091760	22.4318	22.3561	21.364	21.1494
PBANKA_091780	28.4667	27.9886	24.5449	24.1968
PBANKA_091790	81.6569	82.735	208.792	209.414
PBANKA_091798	159.369	149.019	132.456	124.948
PBANKA_091800	998.311	991.612	1357.44	1370.6
PBANKA_091810	702.319	717.676	900.337	879.28
PBANKA_091820	2.15031	2.12379	3.31019	3.3162
PBANKA_091830	73.7726	73.2745	76.7856	76.8181
PBANKA_091840	39.3141	39.1135	17.945	17.5206
PBANKA_091850	50.7574	50.2253	22.2282	21.5536
PBANKA_091860	72.5084	71.688	36.2336	37.2055
PBANKA_091870	5.1855	5.55689	18.088	17.3439
PBANKA_091880	64.776	66.6144	69.239	71.3598
PBANKA_091890	12.6403	12.6148	22.3927	21.9137
PBANKA_091900	47.8132	46.6802	224.321	219.84
PBANKA_091910	434.27	433.202	757.831	753.919
PBANKA_091920	39.5299	37.7278	75.457	75.7792
PBANKA_091930	156.038	153.937	200.529	202.977
PBANKA_091940	71.6761	74.7526	98.2724	98.6843
PBANKA_091950	19.5699	20.6816	19.9388	19.7442
PBANKA_091970	44.0465	45.1863	42.2798	42.5041
PBANKA_091980	38.8347	40.1454	100.882	102.403
PBANKA_091990	45.9718	46.5452	17.1682	17.3075
PBANKA_092000	149.837	148.906	139.086	146.939
PBANKA_092040	50.5591	49.9323	68.5102	68.4759
PBANKA_092060	92.819	92.7777	59.359	58.9542
PBANKA_092070	26.4682	26.2154	18.1758	18.4315
PBANKA_092080	106.478	104.654	191.062	196.668
PBANKA_092090	68.0963	67.8316	120.92	123.93
PBANKA_092110	75.9814	74.4119	36.8641	37.4167
PBANKA_092120	186.74	186.607	150.668	156.466
PBANKA_092130	23.1233	25.3249	50.5533	48.9416
PBANKA_092140	223.541	218.715	422.918	414.7
PBANKA_092150	185.642	176.778	325.723	318.261
PBANKA_092160	144.375	144.454	116.828	115.821
PBANKA_092170	739.794	737.102	614.264	612.042
PBANKA_092180	168.379	164.698	204.115	201.458
PBANKA_092190	39.1269	40.0555	42.543	42.2404
PBANKA_092200	41.3806	40.6763	63.4344	64.2582
PBANKA_092210	853.948	839.991	1277.56	1298.26
PBANKA_092220	6.69611	6.68542	6.7517	6.4817
PBANKA_092230	39.6143	39.7997	52.5843	50.5994
PBANKA_092240	99.28	104.144	179.225	176.438
PBANKA_092250	88.5259	88.534	477.392	478.838
PBANKA_092260	27.1334	26.1986	49.6358	48.1733
PBANKA_092270	116.704	109.622	224.394	223.655
PBANKA_092280	182.678	181.305	184.152	182.855
PBANKA_092290	261.354	263.004	153.298	151.035
PBANKA_092300	58.2477	58.8038	32.13	31.7818
PBANKA_092310	18.0202	17.4615	12.5692	11.4051
PBANKA_092320	13.0051	12.9886	31.441	31.2792
PBANKA_092330	1048.11	1037.19	341.924	335.823
PBANKA_092340	539.556	529.18	900.846	911.375
PBANKA_092350	137.304	134.15	168.969	173.396
PBANKA_092360	262.758	255.176	91.8006	92.7867
PBANKA_092370	54.4863	54.8351	95.5887	93.3823
PBANKA_092380	2.4728	2.65654	5.44808	5.32741
PBANKA_092390	31.3233	34.7655	67.4343	67.6185
PBANKA_092400	173.922	176.861	138.635	136.684
PBANKA_092410	113.163	114.73	81.058	84.369
PBANKA_092420	4.39724	4.64556	8.70664	8.02079
PBANKA_092430	46.0831	46.1421	72.6751	72.8563
PBANKA_092440	117.343	118.138	177.832	180.797
PBANKA_092450	15.6556	16.2276	81.0146	81.9007
PBANKA_092470	64.7769	64.3909	54.9829	54.4863
PBANKA_092480	117.615	116.99	215.958	218.035
PBANKA_092490	136.238	137.613	188.303	189.158
PBANKA_092510	53.2092	53.3496	43.3562	43.7063
PBANKA_092530	68.7833	68.6823	66.3667	66.7255
PBANKA_092540	12.7904	12.5927	7.29178	7.37839
PBANKA_092550	83.0348	85.2444	139.586	137.312
PBANKA_092560	23.3825	22.4645	133.892	129.44
PBANKA_092570	10.6648	10.2858	9.3431	9.03762
PBANKA_092580	13.3588	13.5833	21.8074	21.6097
PBANKA_092590	26.1422	25.5068	66.682	66.4024
PBANKA_092610	17.8827	17.0009	26.5186	26.4573
PBANKA_092620	6.88537	6.63569	18.597	20.252
PBANKA_092630	28.8552	27.9155	23.9434	23.3926
PBANKA_092640	22.2571	22.1753	22.215	22.1794
PBANKA_092650	102.367	102.396	23.0731	22.5497
PBANKA_092660	49.2402	49.9292	46.8783	47.6463
PBANKA_092670	1054.63	1062.75	3121.98	3096.19
PBANKA_092680	42.189	43.2532	24.2972	24.9516
PBANKA_092690	89.4913	91.3906	44.0157	45.9733
PBANKA_092700	14.8782	14.4424	26.0226	25.6315
PBANKA_092710	26.2562	27.492	45.4574	47.0585
PBANKA_092720	54.0545	54.0772	95.6771	96.2837
PBANKA_092730	121.821	122.029	63.713	61.8394
PBANKA_092740	85.943	84.2217	63.7647	63.3979
PBANKA_092750	153.574	156.86	82.0275	88.3817
PBANKA_092760	834.886	831.144	183.522	181.283
PBANKA_092770	111.158	111.462	23.6061	23.6763
PBANKA_092780	17.4283	17.7544	28.8049	28.7027
PBANKA_092790	55.7324	56.0336	53.563	55.2297
PBANKA_092810	282.98	273.683	397.199	403.113
PBANKA_092820	354.608	353.848	281.202	282.42
PBANKA_092830	25.9607	26.9537	19.3634	19.8686
PBANKA_092840	45.6301	44.0684	59.1659	61.5548
PBANKA_092850	35.2335	35.0217	23.5985	23.3272
PBANKA_092860	10.25	9.75117	19.5363	18.9424
PBANKA_092890	77.779	81.6333	55.8154	56.5432
PBANKA_092900	46.736	47.8934	46.1641	46.759
PBANKA_092920	159.741	159.037	64.7521	63.2122
PBANKA_092930	217.171	217.536	81.7368	82.8761
PBANKA_092940	192.82	193.976	175.801	176.03
PBANKA_092950	10.0385	10.2084	27.4046	26.7527
PBANKA_092970	131.48	127.396	45.7341	46.6587
PBANKA_092980	25.6161	25.1752	34.2866	34.6575
PBANKA_092990	39.2381	38.3971	30.7427	31.4936
PBANKA_093000	18.3763	18.5245	64.1226	63.3679
PBANKA_093010	75.092	75.297	55.4391	55.2478
PBANKA_093020	39.2268	41.1204	43.9546	42.5748
PBANKA_093030	382.03	380.905	971.188	979.165
PBANKA_093040	33.0749	32.6003	33.2291	29.291
PBANKA_093050	30.0167	27.9186	50.0273	49.2961
PBANKA_093060	63.1014	60.588	140.317	136.681
PBANKA_093070	168.058	163.077	209.507	208.503
PBANKA_093080	3.5666	3.25813	1.34574	1.4372
[truncated: 2,437 more rows]

## Sheet: Table S1B
Table S1. (B) List of 2-fold significantly differential expressed genes found in RNA-seq analysis of Δpbgpr180 parasites. Related to Fig 3B.
geneID	Δpbgpr180_readcount	WT_readcount	Log2FC	p-value	adjusted p-value	Gene Annotation
PBANKA_120020	0.926168	128.537	-7.1167	9.41e-64	3.69e-63	fam-b protein
PBANKA_083710	2.45903	154.188	-5.9705	4.02e-71	1.69e-70	fam-b protein
PBANKA_072260	37.0467	1530.42	-5.3684	0	0	fam-b protein
Novel00109	0.926168	37.7136	-5.3477	3.07e-17	6.35e-17	null
Novel00034	0.627899	25.5422	-5.3462	5.56e-12	1.01e-11	null
Novel00265	0.606695	19.469	-5.0041	5.97e-09	9.81e-09	null
PBANKA_000060	0.926168	23.6877	-4.6767	2.45e-10	4.19e-10	PIR protein
Novel00116	0.606695	14.7692	-4.6055	1.14e-06	1.72e-06	null
PBANKA_140040	55.2506	1272.69	-4.5257	0	0	fam-b protein
Novel00219	0.606695	13.658	-4.4926	3.78e-06	5.61e-06	null
PBANKA_110050	0.926168	10.7568	-3.5378	0.00025702	0.00035173	fam-b protein
Novel00194	5.25874	60.3062	-3.5195	1.61e-19	3.5e-19	null
Novel00341	1.53286	17.2465	-3.492	2.81e-06	4.19e-06	null
PBANKA_000320	7.38814	78.296	-3.4057	4.28e-24	1.01e-23	PIR protein
Novel00345	1.85234	19.4529	-3.3926	8.66e-07	1.32e-06	null
Novel00261	1.55407	13.9612	-3.1673	6.66e-05	9.37e-05	null
Novel00134	15.4042	136.574	-3.1483	1.15e-37	3.35e-37	null
PBANKA_072230	10.8157	90.5644	-3.0658	8.46e-25	2.02e-24	fam-b protein
PBANKA_030010	0.926168	7.63328	-3.043	0.027325	0.032801	PIR protein
PBANKA_124680	13.0512	102.675	-2.9758	4.92e-27	1.22e-26	PIR protein
PBANKA_000030	21.3655	160.439	-2.9087	2.73e-40	8.22e-40	PIR protein
Novel00106	11.0928	79.3425	-2.8385	4.17e-20	9.18e-20	null
Novel00317	1.55407	10.8215	-2.7998	0.0013183	0.0017294	null
Novel00093	1.55407	10.773	-2.7933	0.0013308	0.001744	null
PBANKA_000310	3.42761	23.72	-2.7908	9.35e-07	1.42e-06	PIR protein
Novel00155	55.464	380.166	-2.777	1.9e-87	8.99e-87	null
Novel00336	5.5358	37.3618	-2.7547	8.57e-10	1.44e-09	null
Novel00061	3.68347	24.8151	-2.7521	7.39e-07	1.13e-06	null
PBANKA_100790	1773.7	11810.7	-2.7353	0	0	conserved Plasmodium protein, unknown function
PBANKA_146330	12209.1	80819.2	-2.7267	0	0	conserved Plasmodium protein, unknown function
PBANKA_101958	0.926168	6.12172	-2.7246	0.022961	0.027701	small nucleolar RNA snoR23
PBANKA_000530	7.40934	48.4704	-2.7097	3.63e-12	6.62e-12	PIR protein
Novel00051	13.5518	88.0871	-2.7004	6.79e-21	1.51e-20	null
Novel00044	22.1856	143.512	-2.6935	5.38e-33	1.47e-32	null
PBANKA_072280	23.7609	152.143	-2.6788	1.09e-34	3.05e-34	fam-b protein
PBANKA_104030	6.48317	41.015	-2.6614	2.97e-10	5.06e-10	fam-b protein
PBANKA_021600	33.0014	207.718	-2.654	3.16e-46	1.03e-45	PIR protein
PBANKA_136360	3623.71	22624	-2.6423	0	0	conserved Plasmodium protein, unknown function
Novel00196	9.88958	61.4498	-2.6354	1.29e-14	2.51e-14	null
PBANKA_060860	6703.18	41091.4	-2.6159	0	0	zinc finger protein, putative
PBANKA_113490	20806.7	127519	-2.6156	0	0	zinc finger protein, putative
PBANKA_113860	3166.48	19226	-2.6021	0	0	conserved protein, unknown function
PBANKA_081260	2883.36	17490.2	-2.6007	0	0	conserved Plasmodium protein, unknown function
PBANKA_093800	9545.06	57874.4	-2.6001	0	0	conserved Plasmodium protein, unknown function
PBANKA_010320	545.95	3284.16	-2.5887	0	0	conserved protein, unknown function
PBANKA_081290	2621.44	15692.9	-2.5817	0	0	conserved Plasmodium protein, unknown function
PBANKA_031070	663.425	3952.23	-2.5747	0	0	conserved protein, unknown function
PBANKA_080720	2664.61	15854.7	-2.5729	0	0	conserved Plasmodium protein, unknown function
PBANKA_020360	1818.48	10815.7	-2.5723	0	0	conserved Plasmodium protein, unknown function
PBANKA_070490	4123.67	24513	-2.5715	0	0	crystalloid-specific PH domain-containing protein, putative
PBANKA_000330	5.23753	30.9045	-2.5609	1.08e-07	1.71e-07	PIR protein
PBANKA_070480	10857.8	64016.3	-2.5597	0	0	conserved protein, unknown function
PBANKA_052220	721.349	4220.41	-2.5486	0	0	conserved Plasmodium protein, unknown function
PBANKA_146130	6706.85	39221.8	-2.5479	0	0	conserved Plasmodium protein, unknown function
Novel00239	14.7975	86.3134	-2.5442	4.05e-19	8.72e-19	null
PBANKA_114660	10.7521	62.5287	-2.5399	3.6e-14	6.9e-14	fam-b protein
PBANKA_110410	1066.17	6168.26	-2.5324	0	0	MOLO1 domain-containing protein, putative
PBANKA_082140	639.995	3694	-2.5291	0	0	ADP-ribosylation factor, putative
PBANKA_062030	3306.62	19004.9	-2.5229	0	0	conserved protein, unknown function
PBANKA_120450	680.555	3894.08	-2.5165	0	0	conserved Plasmodium protein, unknown function
PBANKA_122550	3822.48	21850.2	-2.5151	0	0	conserved protein, unknown function
Novel00286	3.72588	21.2266	-2.5102	1.56e-05	2.27e-05	null
PBANKA_141930	3564.63	20242.3	-2.5056	0	0	conserved Plasmodium protein, unknown function
PBANKA_090540	54.6439	308.409	-2.4967	1.18e-62	4.57e-62	conserved Plasmodium protein, unknown function
Novel00225	2.48023	13.9774	-2.4945	0.00056232	0.00075401	null
PBANKA_132380	1830.48	10286.6	-2.4905	0	0	kelch domain-containing protein, putative
PBANKA_111020	1500.19	8425.03	-2.4895	0	0	conserved Plasmodium protein, unknown function
PBANKA_123360	5150.68	28918.7	-2.4892	0	0	secreted ookinete protein, putative
PBANKA_061240	18284.4	102538	-2.4875	0	0	conserved Plasmodium protein, unknown function
PBANKA_113890	4870.38	27284.6	-2.486	0	0	conserved Plasmodium protein, unknown function
PBANKA_111060	537.381	3005.57	-2.4836	0	0	conserved Plasmodium protein, unknown function
PBANKA_090790	13894	77701.7	-2.4835	0	0	conserved Plasmodium protein, unknown function
PBANKA_070710	10459	58293.7	-2.4786	0	0	inner membrane complex protein 1i
PBANKA_131320	3027.06	16862.7	-2.4778	0	0	AP2 domain transcription factor AP2-O5, putative
PBANKA_111500	10380	57399.2	-2.4672	0	0	conserved protein, unknown function
PBANKA_031200	1961.23	10757.8	-2.4555	0	0	conserved Plasmodium protein, unknown function
PBANKA_051030	1583.95	8672.3	-2.4529	0	0	conserved Plasmodium protein, unknown function
PBANKA_041720	6397.88	35018.2	-2.4524	0	0	PH domain-containing protein
PBANKA_132940	1188.37	6479.24	-2.4468	0	0	conserved protein, unknown function
PBANKA_090710	4021.52	21899.3	-2.4451	0	0	inner membrane complex protein 1b
PBANKA_092770	1665.72	9065.11	-2.4442	0	0	DDRGK domain-containing protein, putative
PBANKA_133490	7078.62	38431	-2.4407	0	0	conserved Plasmodium protein, unknown function
PBANKA_050265	448.511	2430.4	-2.438	0	0	conserved Plasmodium protein, unknown function
Novel00337	13.8713	75.043	-2.4356	5.51e-16	1.1e-15	null
PBANKA_145110	1778.4	9597.47	-2.4321	0	0	conserved Plasmodium protein, unknown function
PBANKA_114520	1709.78	9220.01	-2.431	0	0	conserved Plasmodium protein, unknown function
Novel00288	3.4064	18.3578	-2.4301	9.23e-05	0.00012929	null
PBANKA_132080	14604.2	78380.5	-2.4241	0	0	conserved Plasmodium protein, unknown function
PBANKA_050440	8432.85	45201.4	-2.4223	0	0	conserved Plasmodium protein, unknown function
PBANKA_143030	2160.4	11548.7	-2.4184	0	0	conserved Plasmodium protein, unknown function
PBANKA_133370	5253.78	28073.3	-2.4178	0	0	cGMP-specific 3',5'-cyclic phosphodiesterase delta
PBANKA_094340	9489.94	50617	-2.4152	0	0	CPW-WPC family protein
PBANKA_134630	1689.24	9004.92	-2.4143	0	0	CPW-WPC family protein
PBANKA_112400	951.485	5060.39	-2.411	0	0	sphingomyelin synthase 2, putative
PBANKA_143660	12444.8	65834.9	-2.4033	0	0	inner membrane complex protein 1h
PBANKA_135490	10432.8	55126.2	-2.4016	0	0	inner membrane complex protein 1k, putative
PBANKA_131950	9689.81	51157.9	-2.4004	0	0	LCCL domain-containing protein
PBANKA_092760	7356.99	38837	-2.4002	0	0	conserved Plasmodium protein, unknown function
PBANKA_091665	189.46	1000.06	-2.4001	6.24e-184	4.99e-183	conserved Plasmodium protein, unknown function
PBANKA_102030	1007.64	5316.6	-2.3995	0	0	ankyrin-repeat protein, putative
PBANKA_122530	1728.49	9116.11	-2.3989	0	0	conserved Plasmodium protein, unknown function
PBANKA_135380	6966.43	36633.1	-2.3947	0	0	conserved Plasmodium protein, unknown function
PBANKA_010510	1588.28	8349.67	-2.3943	0	0	conserved Plasmodium protein, unknown function
PBANKA_131850	1683.59	8844.95	-2.3933	0	0	conserved Plasmodium protein, unknown function
PBANKA_051490	31793.5	167011	-2.3931	0	0	ookinete surface protein P28
PBANKA_100960	4792.11	25128.4	-2.3906	0	0	conserved protein, unknown function
PBANKA_083160	332.869	1743.64	-2.3891	5.25e-308	6.2e-307	fam-b protein
PBANKA_113230	4330.24	22678.6	-2.3888	0	0	conserved Plasmodium protein, unknown function
PBANKA_030160	6305.42	32975.4	-2.3867	0	0	conserved Plasmodium protein, unknown function
PBANKA_111420	1342.74	7004.61	-2.3831	0	0	ribose-5-phosphate isomerase, putative
PBANKA_030290	89.711	467.882	-2.3828	6.41e-88	3.04e-87	MORN repeat protein, putative
PBANKA_142170	1403.89	7298.98	-2.3783	0	0	secreted ookinete protein, putative
PBANKA_050200	1341.95	6976	-2.3781	0	0	conserved Plasmodium protein, unknown function
PBANKA_110930	3336.33	17338.9	-2.3777	0	0	conserved Plasmodium protein, unknown function
PBANKA_092650	1398.7	7257.26	-2.3753	0	0	peptidase M16, putative
PBANKA_112040	8804.44	45666.4	-2.3748	0	0	inner membrane complex protein 1j, putative
PBANKA_100990	2550.5	13123.5	-2.3633	0	0	conserved Plasmodium protein, unknown function
PBANKA_082120	2695.72	13869.3	-2.3632	0	0	conserved Plasmodium protein, unknown function
PBANKA_133480	6661.06	34225.3	-2.3612	0	0	conserved Plasmodium protein, unknown function
PBANKA_133810	2449.64	12579.5	-2.3604	0	0	conserved protein, unknown function
PBANKA_083040	7423.75	38117.6	-2.3602	0	0	G2 protein
PBANKA_131720	7019.76	35922.5	-2.3554	0	0	NAD(P) transhydrogenase, putative
PBANKA_083070	360.3	1841.15	-2.3533	8.56940064479684e-318	1.04809999164341e-316	procollagen lysine 5-dioxygenase, putative
PBANKA_090010	36.6636	187.331	-2.3532	5.84e-36	1.66e-35	fam-b protein
PBANKA_142290	2247	11458.7	-2.3504	0	0	conserved protein, unknown function
Novel00189	6.1425	31.2724	-2.348	4.67e-07	7.19e-07	null
PBANKA_144500	1413.26	7192.02	-2.3474	0	0	subpellicular microtubule protein 2, putative
PBANKA_143770	6753.41	34364.3	-2.3472	0	0	conserved Plasmodium protein, unknown function
Novel00087	110.672	562.807	-2.3463	5.55e-103	2.91e-102	null
PBANKA_051760	4898.34	24863.8	-2.3437	0	0	plasmepsin VII
PBANKA_110210	1018.78	5162.52	-2.3412	0	0	conserved Plasmodium protein, unknown function
Novel00281	2.48023	12.5629	-2.3406	0.0018273	0.0023746	null
PBANKA_070350	4926.7	24876.6	-2.3361	0	0	conserved Plasmodium protein, unknown function
Novel00320	5.55701	27.9872	-2.3324	2e-06	3.01e-06	null
PBANKA_062390	50.5773	254.673	-2.3321	1.17e-47	3.88e-47	PIR protein
PBANKA_142370	1513.7	7617.22	-2.3312	0	0	GDP-mannose 4,6-dehydratase, putative
Novel00246	11.9978	60.3708	-2.3311	2.02e-12	3.71e-12	null
PBANKA_131530	6579.59	33102.7	-2.3309	0	0	LCCL domain-containing protein
PBANKA_146070	2776.34	13928.5	-2.3268	0	0	dipeptidyl aminopeptidase 2
PBANKA_142710	1777.96	8917	-2.3263	0	0	aquaporin, putative
PBANKA_122990	2615.61	13038.4	-2.3176	0	0	conserved protein, unknown function
PBANKA_114340	904.06	4496.16	-2.3142	0	0	NADH-cytochrome b5 reductase, putative
PBANKA_082740	1534.63	7630.93	-2.314	0	0	conserved Plasmodium protein, unknown function
PBANKA_050030	207.927	1032.78	-2.3124	2.94e-181	2.33e-180	fam-b protein
PBANKA_142150	5028.21	24961.5	-2.3116	0	0	conserved Plasmodium protein, unknown function
Novel00262	3.70467	18.3254	-2.3064	0.00016195	0.0002239	null
PBANKA_010150	1208.25	5971.8	-2.3053	0	0	conserved Plasmodium protein, unknown function
PBANKA_060620	5755.26	28437.9	-2.3049	0	0	blood stage antigen 41-3 precursor, putative
PBANKA_090420	1883.43	9283.6	-2.3013	0	0	conserved Plasmodium protein, unknown function
PBANKA_141450	3123.77	15386.2	-2.3003	0	0	protein kinase, putative
PBANKA_132990	1063.87	5239.87	-2.3002	0	0	conserved Plasmodium protein, unknown function
PBANKA_051500	20184.8	99355.3	-2.2993	0	0	ookinete surface protein P25
PBANKA_141520	1811.46	8913.31	-2.2988	0	0	conserved protein, unknown function
PBANKA_060950	11882.8	58313.9	-2.295	0	0	kinesin-7, putative
PBANKA_071400	6451.56	31632	-2.2937	0	0	meiotic recombination protein DMC1
PBANKA_140790	9155.8	44859.8	-2.2927	0	0	HORMA domain protein, putative
PBANKA_091110	88.8273	434.561	-2.2905	8.32e-78	3.68e-77	conserved Plasmodium protein, unknown function
PBANKA_132520	379.071	1853.01	-2.2893	2.65e-307	3.12e-306	meiotic nuclear division protein 1, putative
PBANKA_132540	358.172	1750.65	-2.2892	9.82e-292	1.12e-290	conserved Plasmodium protein, unknown function
PBANKA_091100	239.219	1167.1	-2.2865	3.37e-199	2.86e-198	calcium-binding protein, putative
PBANKA_031270	4885.84	23835.6	-2.2864	0	0	DEAD/DEAH box helicase, putative
PBANKA_060060	1695.84	8266.1	-2.2852	0	0	NIMA related kinase 3, putative
PBANKA_103860	234.172	1137.81	-2.2806	5.6e-194	4.71e-193	conserved Plasmodium protein, unknown function
PBANKA_121830	2418.73	11751.6	-2.2805	0	0	CPW-WPC family protein
PBANKA_133500	918.792	4453.79	-2.2772	0	0	conserved Plasmodium protein, unknown function
PBANKA_091250	3630.61	17592.1	-2.2766	0	0	conserved Plasmodium protein, unknown function
Novel00143	2.45903	11.8843	-2.2729	0.0032381	0.0041464	null
PBANKA_131140	334.177	1614.78	-2.2727	4.02e-268	4.26e-267	conserved protein, unknown function
PBANKA_136040	2786.96	13417.4	-2.2673	0	0	conserved protein, unknown function
PBANKA_144480	4880.44	23493.9	-2.2672	0	0	thioredoxin-like associated protein 1, putative
PBANKA_060580	1473.73	7081.3	-2.2645	0	0	LIMP protein
PBANKA_080680	842.219	4042.83	-2.2631	0	0	conserved Plasmodium protein, unknown function
PBANKA_011080	1446.33	6941.6	-2.2629	0	0	conserved Plasmodium protein, unknown function
PBANKA_132910	2072.03	9941.31	-2.2624	0	0	plasmepsin VIII
PBANKA_102950	72.8054	348.377	-2.2585	9.48e-62	3.62e-61	conserved Plasmodium protein, unknown function
PBANKA_040270	13159	62946.4	-2.2581	0	0	inner membrane complex protein 1e
PBANKA_010980	861.35	4114.62	-2.2561	0	0	conserved protein, unknown function
PBANKA_121910	1136.02	5400.46	-2.2491	0	0	inner membrane complex protein 1d
Novel00130	27.4444	130.165	-2.2458	4.92e-24	1.16e-23	null
Novel00137	1.83113	8.66368	-2.2422	0.015065	0.018464	null
PBANKA_050020	73.8588	349.25	-2.2414	2.49e-61	9.44e-61	PIR protein
PBANKA_120420	4801.39	22633	-2.2369	0	0	IMP1-like protein, putative
PBANKA_082590	1276.97	5981.59	-2.2278	0	0	conserved Plasmodium protein, unknown function
PBANKA_100830	1172.12	5484.37	-2.2262	0	0	GTP-binding protein, putative
PBANKA_062200	1318.76	6159.89	-2.2237	0	0	conserved Plasmodium protein, unknown function
PBANKA_133470	1565.23	7310.79	-2.2237	0	0	transmembrane protein 43, putative
PBANKA_082550	3184.91	14871.4	-2.2232	0	0	conserved Plasmodium protein, unknown function
Novel00170	2.7785	12.9632	-2.222	0.0023155	0.002989	null
PBANKA_081070	7434.74	34575.8	-2.2174	0	0	subpellicular microtubule protein 1, putative
PBANKA_094100	8.96341	41.6775	-2.2171	1.72e-08	2.79e-08	conserved Plasmodium protein, unknown function
PBANKA_141480	770.903	3580.97	-2.2157	0	0	conserved Plasmodium protein, unknown function
PBANKA_100220	5.57821	25.8778	-2.2138	1.05e-05	1.54e-05	6-cysteine protein P52
PBANKA_111410	586.66	2719.95	-2.213	0	0	conserved Plasmodium protein, unknown function
PBANKA_010450	982.869	4547.53	-2.21	0	0	conserved Plasmodium protein, unknown function
Novel00111	27.7426	128.31	-2.2095	3.14e-23	7.3e-23	null
Novel00069	51.4823	238.057	-2.2092	1.3e-41	3.97e-41	null
PBANKA_062240	17326.2	79779.7	-2.2031	0	0	kinesin-19, putative
PBANKA_082320	2659.62	12241.1	-2.2024	0	0	conserved protein, unknown function
PBANKA_060290	152.371	699.591	-2.1989	3.27e-116	1.86e-115	conserved Plasmodium protein, unknown function
Novel00331	6.50438	29.8256	-2.1971	2.37e-06	3.56e-06	null
PBANKA_122590	8712.03	39830.9	-2.1928	0	0	conserved Plasmodium protein, unknown function
PBANKA_041760	2133.43	9730.16	-2.1893	0	0	LCCL domain-containing protein
PBANKA_060960	52.4085	238.376	-2.1854	4.42e-41	1.34e-40	HSP20-like chaperone, putative
PBANKA_031480	876.487	3985.32	-2.1849	0	0	conserved protein, unknown function
PBANKA_090250	169.947	771.151	-2.1819	3.54e-126	2.14e-125	kinesin-like protein, putative
PBANKA_124660	26.5394	120.406	-2.1817	1.46e-21	3.31e-21	cleft-like protein 1
PBANKA_051600	1297.62	5870.36	-2.1776	0	0	conserved Plasmodium protein, unknown function
Novel00100	76.7447	347.153	-2.1774	1.4e-58	5.2e-58	null
PBANKA_071290	19587.1	88475.5	-2.1754	0	0	high mobility group protein B2
Novel00249	7.40934	33.4141	-2.173	7.08e-07	1.08e-06	null
PBANKA_122890	1132.42	5101.14	-2.1714	0	0	von Willebrand factor A domain-related protein
PBANKA_141740	1231.84	5547.9	-2.1711	0	0	conserved Plasmodium protein, unknown function
PBANKA_143630	1191.7	5359.36	-2.169	0	0	conserved Plasmodium protein, unknown function
PBANKA_110600	985.392	4430.96	-2.1688	0	0	conserved Plasmodium protein, unknown function
PBANKA_093900	3893	17448.4	-2.1641	0	0	mechanosensitive ion channel protein, putative
PBANKA_091630	39.5269	176.926	-2.1622	1.44e-30	3.79e-30	RNA-binding protein, putative
PBANKA_134690	61.021	272.788	-2.1604	5.11e-46	1.65e-45	conserved protein, unknown function
PBANKA_123900	1682.56	7519.34	-2.16	0	0	conserved Plasmodium membrane protein, unknown function
PBANKA_135250	4737.62	21155.3	-2.1588	0	0	CPW-WPC family protein
PBANKA_051200	890.166	3968.6	-2.1565	0	0	palmitoyltransferase DHHC10
PBANKA_091670	4434.34	19769.8	-2.1565	0	0	conserved Plasmodium protein, unknown function
PBANKA_103870	248.735	1108.8	-2.1563	2.64e-175	2.04e-174	tetratricopeptide repeat protein, putative
PBANKA_020010	6.46197	28.7466	-2.1533	5.36e-06	7.9e-06	PIR protein
PBANKA_123130	3124.87	13896.5	-2.1529	0	0	major facilitator superfamily domain-containing protein, putative
PBANKA_040970	901.388	4002.3	-2.1506	0	0	plasmepsin VI, putative
Novel00002	5.57821	24.7666	-2.1505	2.39e-05	3.46e-05	null
PBANKA_134230.1	1242.27	5511.41	-2.1494	0	0	conserved Plasmodium protein, unknown function
PBANKA_090590	8027.32	35610.5	-2.1493	0	0	AP2 domain transcription factor AP2-O
Novel00235	8.96341	39.6652	-2.1458	8.45e-08	1.34e-07	null
PBANKA_112470	136.775	604.743	-2.1445	9.42e-98	4.78e-97	conserved Plasmodium protein, unknown function
PBANKA_081680	986.99	4362.6	-2.1441	0	0	glycolipid transfer protein, putative
PBANKA_144930	1193.61	5272.42	-2.1431	0	0	upregulated in late gametocytes ULG8, putative
PBANKA_071980	575.962	2539.16	-2.1403	0	0	conserved Plasmodium protein, unknown function
PBANKA_052230	529.365	2330.43	-2.1383	0	0	conserved Plasmodium protein, unknown function
PBANKA_061290	384.211	1687.84	-2.1352	3.97e-256	4.03e-255	conserved Plasmodium protein, unknown function
PBANKA_091090	193.421	849.657	-2.1351	2.79e-134	1.76e-133	sporozoite surface protein essential for liver stage development
Novel00132	2.45903	10.773	-2.1313	0.0075289	0.0094272	null
PBANKA_060330	1374.5	6015.92	-2.1299	0	0	sexual stage-specific protein G37
PBANKA_030260	341.48	1492.74	-2.1281	2.41e-227	2.24e-226	3'-5' exonuclease, putative
Novel00072	3.3852	14.7369	-2.1221	0.0015653	0.0020416	null
PBANKA_062040	2302.56	10013.2	-2.1206	0	0	conserved protein, unknown function
PBANKA_114380	1746.86	7593.25	-2.12	0	0	conserved Plasmodium protein, unknown function
Novel00340	3.4064	14.7854	-2.1179	0.0015517	0.0020244	null
Novel00240	14.8399	64.3347	-2.1161	9.72e-12	1.75e-11	null
PBANKA_041710	224.612	972.314	-2.114	1.3e-150	8.83e-150	conserved protein, unknown function
Novel00279	22.8559	98.8601	-2.1128	2.96e-17	6.13e-17	null
PBANKA_112880	3759.06	16243.7	-2.1114	0	0	CPW-WPC family protein
PBANKA_143140	689.753	2980.37	-2.1113	0	0	conserved Plasmodium protein, unknown function
PBANKA_144570	3354.66	14476.5	-2.1095	0	0	conserved Plasmodium protein, unknown function
PBANKA_101820	78.32	337.782	-2.1086	1.44e-54	5.14e-54	MORN repeat protein, putative
PBANKA_061530	10019.5	43181.1	-2.1076	0	0	conserved Plasmodium protein, unknown function
PBANKA_060800	213.477	919.544	-2.1068	3.87e-142	2.52e-141	porphobilinogen deaminase
PBANKA_040250	1715.42	7366.65	-2.1025	0	0	phosphatidylethanolamine-binding protein, putative
PBANKA_145390	494.319	2121.84	-2.1018	0	1.07e-307	conserved protein, unknown function
PBANKA_144100	75.9245	325.849	-2.1016	1.51e-52	5.25e-52	haloacid dehalogenase-like hydrolase, putative
PBANKA_140090	377.684	1619.03	-2.0999	2.88e-97	1.46e-96	conserved protein, unknown function
PBANKA_101830	227.604	975.535	-2.0997	1.36e-149	9.21e-149	dynein intermediate chain, putative
PBANKA_120940	903.784	3862.91	-2.0956	0	0	inner membrane complex sub-compartment protein 1
PBANKA_131860	2570.19	10984.7	-2.0955	0	0	conserved protein, unknown function
PBANKA_135590	4470.27	19051.3	-2.0915	0	0	phosphoenolpyruvate carboxykinase, putative
Novel00025	3.70467	15.7835	-2.091	0.0011211	0.0014776	null
PBANKA_136280	259.914	1105.15	-2.0881	6.58e-167	4.89e-166	conserved Plasmodium protein, unknown function
PBANKA_133070	1435.4	6090.01	-2.085	0	0	50S ribosomal protein L22, apicoplast, putative
Novel00083	1296.63	5500.86	-2.0849	0	0	null
PBANKA_113740	706.348	2994.15	-2.0837	0	0	conserved Plasmodium protein, unknown function
PBANKA_090460	979.623	4150.69	-2.0831	0	0	conserved Plasmodium protein, unknown function
PBANKA_112900	2517.06	10631.7	-2.0786	0	0	secreted ookinete protein, putative
PBANKA_120740	51.929	218.891	-2.0756	1.83e-35	5.16e-35	conserved Plasmodium protein, unknown function
Novel00033	9.26168	38.841	-2.0682	2.31e-07	3.6e-07	null
PBANKA_132010	986.99	4138.54	-2.068	0	0	conserved Plasmodium protein, unknown function
PBANKA_091360	71.8792	299.587	-2.0593	3.78e-47	1.24e-46	conserved Plasmodium protein, unknown function
Novel00197	6.1425	25.5746	-2.0578	3.58e-05	5.12e-05	null
PBANKA_113140	1014.97	4215.84	-2.0544	0	0	metacaspase-1
PBANKA_081630	407.867	1691.42	-2.0521	3.62e-242	3.5e-241	heptatricopeptide repeat-containing protein, putative
PBANKA_142280	180.56	748.494	-2.0515	1.24e-112	6.85e-112	conserved Plasmodium protein, unknown function
PBANKA_143150	835.481	3460.44	-2.0503	0	0	radial spoke head protein 9, putative
PBANKA_123320	361.92	1495.1	-2.0465	2.28e-215	2.03e-214	cyclin
PBANKA_010270	475.647	1964.05	-2.0459	8.3e-277	9.01e-276	conserved Plasmodium protein, unknown function
Novel00185	11.1352	45.977	-2.0458	2.05e-08	3.31e-08	null
Novel00094	22.2068	91.6756	-2.0455	1.98e-15	3.92e-15	null
PBANKA_146170	103.284	425.723	-2.0433	3.11e-65	1.24e-64	conserved Plasmodium protein, unknown function
Novel00142	20.3333	83.7391	-2.0421	3.57e-14	6.85e-14	null
Novel00229	5.5146	22.7058	-2.0417	0.00011616	0.00016177	null
PBANKA_093250	18549.6	76288.6	-2.0401	0	0	histone-lysine N-methyltransferase SET7, putative
PBANKA_143230	119.114	489.553	-2.0391	1.85e-74	7.91e-74	cell traversal protein for ookinetes and sporozoites
Novel00088	5.5146	22.6573	-2.0386	0.00011681	0.00016264	null
PBANKA_140430	36.9831	151.695	-2.0362	2.14e-24	5.07e-24	conserved Plasmodium protein, unknown function
PBANKA_104010	2740.32	11233.1	-2.0353	0	0	choline kinase
PBANKA_134310	21.3019	86.9758	-2.0296	1.39e-14	2.7e-14	conserved Plasmodium protein, unknown function
PBANKA_103900	264.522	1077.4	-2.0261	2.51e-156	1.77e-155	conserved Plasmodium protein, unknown function
PBANKA_142920	1503.08	6106.37	-2.0224	0	0	kelch domain-containing protein, putative
PBANKA_121440	2247.53	9102.75	-2.018	0	0	conserved Plasmodium protein, unknown function
PBANKA_133620	241.348	975.632	-2.0152	4.72e-141	3.05e-140	conserved Plasmodium protein, unknown function
Novel00038	20.035	80.8541	-2.0128	1.72e-13	3.24e-13	null
Novel00220	25.8903	104.287	-2.0101	6.02e-17	1.24e-16	null
PBANKA_142070	759.896	3058.73	-2.0091	0	0	MAATS1 domain-containing protein, putative
PBANKA_114200	108.883	438.073	-2.0084	1.89e-65	7.56e-65	conserved protein, unknown function
PBANKA_120530	137.03	551.036	-2.0076	1.38e-81	6.23e-81	roadblock/LC7 domain-containing protein, putative
PBANKA_070040	21.9086	88.0871	-2.0074	1.57e-14	3.05e-14	fam-b protein
PBANKA_082420	493.872	1985.41	-2.0072	5.22e-272	5.59e-271	perforin-like protein 3
PBANKA_123260	515.282	2071.46	-2.0072	2.07e-282	2.3e-281	apicortin, putative
PBANKA_090380	6476.46	26023.6	-2.0065	0	0	serine/threonine protein kinase, putative
PBANKA_100210	1699.23	6810.42	-2.0029	0	0	6-cysteine protein P36
Novel00096	9.88958	39.552	-1.9998	3.39e-07	5.24e-07	null
Novel00158	26.4758	105.637	-1.9964	5.37e-17	1.1e-16	null
PBANKA_130010	31.4049	125.187	-1.995	8.12e-20	1.77e-19	PIR protein
PBANKA_103790	106.403	421.214	-1.985	4.37e-62	1.68e-61	conserved Plasmodium protein, unknown function
PBANKA_093470	504.295	1991.08	-1.9812	1.19e-267	1.26e-266	conserved Plasmodium protein, unknown function
Novel00243	14.4992	57.2311	-1.9808	1.01e-09	1.7e-09	null
Novel00301	10.8369	42.7402	-1.9796	1.29e-07	2.03e-07	null
PBANKA_112320	1420.5	5592.89	-1.9772	0	0	CPW-WPC family protein
PBANKA_070330	914.375	3598.86	-1.9767	0	0	conserved Plasmodium protein, unknown function
PBANKA_131130	72.6781	285.335	-1.9731	2.08e-42	6.43e-42	inner membrane complex protein, putative
PBANKA_071430	691.839	2716.13	-1.973	0	0	small heat shock protein HSP20
PBANKA_113980	347.101	1361.99	-1.9723	2.49e-187	2.04e-186	nuclear fusion protein
PBANKA_120030	4.31137	16.8947	-1.9704	0.0012471	0.0016379	PIR protein
PBANKA_136180	147.719	577.689	-1.9674	7.31e-83	3.33e-82	conserved Plasmodium protein, unknown function
PBANKA_083030	285.302	1113.62	-1.9647	2.13e-154	1.49e-153	conserved protein, unknown function
PBANKA_143910	4804.55	18647.2	-1.9565	0	0	BRO1 domain-containing protein, putative
PBANKA_072090	3222.16	12461.5	-1.9514	0	0	MOLO1 domain-containing protein, putative
PBANKA_040730	151.593	586.223	-1.9512	3.52e-83	1.61e-82	conserved Plasmodium protein, unknown function
PBANKA_111510	161.931	625.788	-1.9503	2.85e-88	1.36e-87	amino acid transporter, putative
PBANKA_090190	13659.3	52720.7	-1.9485	0	0	tubulin--tyrosine ligase, putative
PBANKA_124520	2849.82	10988	-1.947	0	0	CPW-WPC family protein
PBANKA_124070	330.068	1270.71	-1.9448	6.42e-172	4.91e-171	NIMA related kinase 2
PBANKA_102960	558.81	2149.74	-1.9437	6.88e-279	7.56e-278	conserved Plasmodium protein, unknown function
PBANKA_111920	235.225	904.662	-1.9433	6.54e-125	3.91e-124	secreted ookinete protein 25
PBANKA_050350	4628.7	17790.4	-1.9424	0	0	zinc finger protein, putative
PBANKA_130520	10584.3	40657.2	-1.9416	0	0	serine/threonine protein kinase, putative
PBANKA_071220	3264.15	12503.3	-1.9375	0	0	BEM46-like protein, putative
PBANKA_071970	1078.28	4109.64	-1.9303	0	0	conserved Plasmodium protein, unknown function
PBANKA_093930	568.786	2166.13	-1.9292	8.6e-278	9.36e-277	conserved Plasmodium protein, unknown function
Novel00174	7.08987	26.9406	-1.926	4.77e-05	6.77e-05	null
PBANKA_051100	30.138	114.22	-1.9222	2.34e-17	4.86e-17	biotin--protein ligase 1
PBANKA_061590	9.30409	35.2525	-1.9218	2.89e-06	4.3e-06	cysteine repeat modular protein 2
PBANKA_102600	1263.37	4787.01	-1.9218	0	0	conserved protein, unknown function
PBANKA_146610	13.8713	52.4343	-1.9184	1.09e-08	1.78e-08	PIR protein
Novel00168	4.58843	17.3274	-1.917	0.0014657	0.0019155	null
PBANKA_124350	1219.42	4588.86	-1.9119	0	0	conserved protein, unknown function
PBANKA_112980	1331.84	5007.4	-1.9106	0	0	tetratricopeptide repeat protein, putative
PBANKA_112580	89.5188	336.46	-1.9102	1.64e-47	5.4e-47	conserved Plasmodium protein, unknown function
PBANKA_120180	6385.81	23978	-1.9088	0	0	conserved Plasmodium protein, unknown function
PBANKA_120260	13141.4	49295.2	-1.9073	0	0	E3 ubiquitin-protein ligase, putative
PBANKA_120360	12.6893	47.5047	-1.9045	6.35e-08	1.01e-07	conserved Plasmodium protein, unknown function
PBANKA_090950	314.408	1173.14	-1.8997	3.07e-154	2.15e-153	AAA family ATPase, putative
PBANKA_081360	197.902	737.272	-1.8974	2.18e-99	1.12e-98	conserved Plasmodium protein, unknown function
PBANKA_082960	41.6351	154.253	-1.8894	2.07e-22	4.75e-22	serine/threonine protein kinase, putative
PBANKA_111370	791.195	2921.84	-1.8848	0	0	tubulin--tyrosine ligase, putative
PBANKA_071130	207.163	764.423	-1.8836	9.8e-102	5.09e-101	conserved protein, unknown function
Novel00355	5.25874	19.4043	-1.8836	0.00074482	0.00099189	null
PBANKA_110690	100.783	371.761	-1.8831	4.3e-51	1.47e-50	PIMMS2 protein
PBANKA_123760	3171.39	11695	-1.8827	0	0	zinc finger protein, putative
PBANKA_123230	279.342	1029.8	-1.8823	1.39e-134	8.8e-134	UTP--glucose-1-phosphate uridylyltransferase, putative
PBANKA_133570	271.134	999.202	-1.8818	6.35e-131	3.94e-130	conserved Plasmodium protein, unknown function
PBANKA_070720	116.634	429.215	-1.8797	1.57e-58	5.79e-58	alpha/beta hydrolase, putative
PBANKA_111030	444.73	1633.63	-1.8771	1.81e-206	1.56e-205	WD repeat-containing protein, putative
PBANKA_091540	1169.85	4295.77	-1.8766	0	0	conserved Plasmodium protein, unknown function
PBANKA_135790	1181.8	4337.36	-1.8758	0	0	conserved Plasmodium protein, unknown function
PBANKA_040900	4.31137	15.8158	-1.8752	0.0026612	0.0034202	conserved Plasmodium protein, unknown function
PBANKA_133000	139.32	510.845	-1.8745	9.94e-69	4.1e-68	enkurin domain-containing protein, putative
Novel00293	5.57821	20.4509	-1.8743	0.00053236	0.00071499	null
PBANKA_060880	126.779	464.625	-1.8738	7.36e-63	2.85e-62	conserved Plasmodium protein, unknown function
PBANKA_130450	570.053	2083.92	-1.8701	4.34e-256	4.4e-255	protein SOC3
PBANKA_134940	200.872	734.035	-1.8696	8.17e-97	4.12e-96	DNA replication complex GINS protein, putative
PBANKA_020670	155.362	567.527	-1.8691	8.63e-76	3.75e-75	conserved Plasmodium protein, unknown function
Novel00192	63.5013	231.438	-1.8658	3.27e-32	8.86e-32	null
PBANKA_082570	1593.84	5802.52	-1.8642	0	0	telomeric repeat binding factor 1, putative
PBANKA_050050	5.23753	19.0526	-1.863	0.0009547	0.0012634	PIR protein
PBANKA_090005	4.65204	16.9109	-1.862	0.0018789	0.0024374	tryptophan/threonine-rich antigen, putative
PBANKA_143760	11875.5	43150.9	-1.8614	0	0	glideosome-associated protein 45, putative
PBANKA_062380	8.01604	29.0984	-1.86	3.69e-05	5.27e-05	BIR protein
PBANKA_131650	364.868	1320.95	-1.8561	1.17e-166	8.62e-166	conserved Plasmodium protein, unknown function
Novel00312	396.944	1435.68	-1.8547	1.1e-179	8.62e-179	null
PBANKA_131880	409.74	1478.74	-1.8516	2.56e-184	2.06e-183	protein tyrosine phosphatase
Novel00268	8.37792	30.2097	-1.8503	2.63e-05	3.79e-05	null
Novel00070	32.5219	117.25	-1.8501	5.44e-17	1.12e-16	null
PBANKA_142140	76.5524	273.515	-1.8371	5.88e-37	1.69e-36	C-Myc-binding protein, putative
PBANKA_141540	3552.63	12683.9	-1.836	0	0	conserved protein, unknown function
PBANKA_146060	93.2023	332.71	-1.8358	1.81e-44	5.77e-44	conserved Plasmodium protein, unknown function
Novel00122	24.6871	88.1033	-1.8354	6.2e-13	1.15e-12	null
Novel00270	34.0548	121.436	-1.8343	2.3e-17	4.77e-17	null
Novel00032	10.209	36.3476	-1.832	4.64e-06	6.86e-06	null
PBANKA_052210	323.798	1152.32	-1.8314	1.01e-143	6.65e-143	conserved Plasmodium protein, unknown function
PBANKA_070470	978.866	3482.55	-1.831	0	0	conserved Plasmodium protein, unknown function
PBANKA_060510	1233.83	4388.54	-1.8306	0	0	Tat binding protein 1(TBP-1)-interacting protein, putative
PBANKA_092330	3448.57	12264.9	-1.8305	0	0	conserved protein, unknown function
PBANKA_081330	1198.47	4250.59	-1.8265	0	0	conserved protein, unknown function
PBANKA_140370	265.491	941.43	-1.8262	2.1e-118	1.22e-117	AP2 domain transcription factor, putative
PBANKA_144600	257.912	911.329	-1.8211	2.54e-114	1.43e-113	conserved Plasmodium protein, unknown function
PBANKA_113130	31.043	109.682	-1.821	1.61e-15	3.18e-15	conserved Plasmodium protein, unknown function
PBANKA_093820	95.0334	335.175	-1.8184	4.3e-44	1.36e-43	conserved Plasmodium protein, unknown function
PBANKA_102460	117.177	412.857	-1.817	1.2e-53	4.25e-53	liver specific protein 1
PBANKA_102870	3259.56	11442.9	-1.8117	0	0	26S proteasome regulatory subunit RPN13, putative
Novel00181	28.7324	100.84	-1.8113	2.04e-14	3.93e-14	null
PBANKA_081540	3806.53	13302.9	-1.8052	0	0	conserved protein, unknown function
Novel00245	21.9086	76.5223	-1.8044	3.53e-11	6.24e-11	null
PBANKA_080430	277.681	969.498	-1.8038	1.89e-119	1.1e-118	PBANKA_080430
Novel00017	4.63084	16.1676	-1.8038	0.0030819	0.0039493	null
PBANKA_101810	1049.7	3657.04	-1.8007	0	0	ABC transporter G family member 2, putative
PBANKA_143320	78.7243	273.661	-1.7975	7.95e-36	2.26e-35	anaphase-promoting complex subunit 10, putative
PBANKA_090430	97.2052	337.636	-1.7964	1.19e-43	3.71e-43	apicoplast import protein Tic20, putative
Novel00163	13.5518	47.0559	-1.7959	2.64e-07	4.09e-07	null
PBANKA_145670	25.698	89.2145	-1.7956	9.51e-13	1.76e-12	conserved Plasmodium protein, unknown function
PBANKA_020840	175.44	608.089	-1.7933	3.67e-76	1.6e-75	major facilitator superfamily-related transporter, putative
PBANKA_010720	440.474	1525.54	-1.7922	9.72e-181	7.68e-180	conserved Plasmodium protein, unknown function
Novel00325	11.7207	40.5662	-1.7912	1.86e-06	2.79e-06	null
PBANKA_146580	8.01604	27.6677	-1.7872	9.59e-05	0.00013414	PIR protein
PBANKA_081030	124.736	429.474	-1.7837	3.91e-54	1.39e-53	conserved Plasmodium protein, unknown function
PBANKA_093260	1775.26	6106.44	-1.7823	0	0	conserved protein, unknown function
PBANKA_101980	1036.08	3562.74	-1.7819	0	0	calcium-dependent protein kinase, putative
PBANKA_113820	8436.77	28960.2	-1.7793	0	0	RuvB-like helicase 3, putative
PBANKA_091080	318.091	1090.61	-1.7776	1.39e-130	8.56e-130	conserved Plasmodium protein, unknown function
PBANKA_146510	84.8455	290.843	-1.7773	2.48e-37	7.12e-37	Plasmodium exported protein, unknown function
Novel00187	4.60963	15.7996	-1.7772	0.0039334	0.0050075	null
PBANKA_130070	4606.94	15790	-1.7771	0	0	LCCL domain-containing protein
PBANKA_051040	220.173	754.421	-1.7767	3.43e-92	1.68e-91	conserved protein, unknown function
PBANKA_135340	668.515	2289.75	-1.7762	7.46e-258	7.63e-257	secreted ookinete protein, putative
PBANKA_100920	5884.09	20148.5	-1.7758	0	0	conserved Plasmodium protein, unknown function
PBANKA_113580	369.851	1265.55	-1.7748	1.23e-149	8.33e-149	conserved Plasmodium protein, unknown function
PBANKA_112370	124	423.659	-1.7726	3.74e-53	1.31e-52	conserved Plasmodium protein, unknown function
PBANKA_000550	6.52558	22.2893	-1.7722	0.00050677	0.00068143	fam-b protein
Novel00150	4.33257	14.7369	-1.7661	0.0055355	0.0069861	null
PBANKA_000240	158.163	537.688	-1.7654	3.32e-66	1.34e-65	PIR protein
PBANKA_120520	915.937	3112.72	-1.7649	0	0	transmembrane protein 147, putative
PBANKA_112380	961.588	3267.65	-1.7648	0	0	GAS8-like protein, putative
PBANKA_134060	886.654	3012.27	-1.7644	0	0	conserved Plasmodium protein, unknown function
PBANKA_050070	1138.8	3868.27	-1.7642	0	0	fam-a protein
PBANKA_103820	848.361	2878.1	-1.7624	3.28380000000224e-312	3.92490000000018e-311	nuclear formin-like protein MISFIT
Novel00010	13.5518	45.977	-1.7624	5.27e-07	8.1e-07	null
PBANKA_050380	957.233	3243.8	-1.7607	0	0	conserved Plasmodium protein, unknown function
PBANKA_124640	43.1892	146.268	-1.7599	2.21e-19	4.8e-19	PIR protein
PBANKA_070550	76.0094	257.364	-1.7596	7.31e-33	2e-32	ankyrin-repeat protein, putative
PBANKA_102630	1055.48	3571.94	-1.7588	0	0	conserved protein, unknown function
PBANKA_133310	434.18	1467.05	-1.7566	2.59e-169	1.95e-168	protein MGET, putative
PBANKA_081180	187.481	633.357	-1.7563	1.1e-76	4.84e-76	actin-like protein, putative
PBANKA_060700	652.694	2201.7	-1.7541	1.13e-244	1.1e-243	conserved Plasmodium protein, unknown function
PBANKA_051790	16.3091	55.0086	-1.754	4.52e-08	7.2e-08	conserved protein, unknown function
PBANKA_134370	424.899	1431.66	-1.7525	6.67e-165	4.91e-164	conserved Plasmodium protein, unknown function
PBANKA_090230	316.558	1066.2	-1.7519	3.53e-125	2.11e-124	conserved Plasmodium protein, unknown function
PBANKA_131070	1153.83	3884.76	-1.7514	0	0	glutaminyl-peptide cyclotransferase, putative
PBANKA_103880	1192.64	4015.06	-1.7513	0	0	conserved Plasmodium protein, unknown function
PBANKA_123620	60.85	204.594	-1.7494	2.95e-26	7.2e-26	conserved Plasmodium protein, unknown function
PBANKA_143590	161.717	543.596	-1.7491	4.8e-66	1.93e-65	conserved Plasmodium protein, unknown function
PBANKA_051430	976.471	3276.78	-1.7466	0	0	conserved Plasmodium protein, unknown function
Novel00208	67.5254	226.492	-1.746	9.67e-29	2.48e-28	null
PBANKA_146570	8.03724	26.9568	-1.7459	0.00015266	0.00021155	fam-a protein
PBANKA_090300	5227.3	17530.6	-1.7457	0	0	conserved protein, unknown function
PBANKA_145860	266.673	893.052	-1.7437	3.08e-105	1.63e-104	50S ribosomal protein L3, mitochondrial, putative
PBANKA_132770	45.0203	150.503	-1.7411	1.3e-19	2.83e-19	conserved Plasmodium protein, unknown function
PBANKA_030300	133.368	445.366	-1.7396	2.9e-54	1.04e-53	conserved Plasmodium protein, unknown function
PBANKA_051850	915.004	3053.48	-1.7386	0	0	ADP-ribosylation factor, putative
PBANKA_021260	84.9304	283.355	-1.7383	2.57e-35	7.25e-35	conserved Plasmodium protein, unknown function
PBANKA_081820	22.2068	74.0935	-1.7383	2.49e-10	4.27e-10	conserved protein, unknown function
PBANKA_143430	162.58	542.453	-1.7383	2.64e-65	1.06e-64	conserved Plasmodium protein, unknown function
PBANKA_050790	132.964	443.128	-1.7367	7.65e-54	2.71e-53	conserved Plasmodium protein, unknown function
PBANKA_124140	90.6372	301.967	-1.7362	2.26e-37	6.5e-37	conserved Plasmodium protein, unknown function
PBANKA_100750	59.7754	199.119	-1.736	2.9e-25	6.98e-25	actin-like protein, putative
PBANKA_040560	305.189	1016.49	-1.7358	6.09e-118	3.51e-117	microtubule-associated protein RP/EB family, putative
PBANKA_051640	218.171	725.788	-1.7341	8.47e-86	3.94e-85	conserved protein, unknown function
PBANKA_124010	2960.26	9839.54	-1.7329	0	0	conserved protein, unknown function
Novel00131	33.342	110.793	-1.7325	1.03e-14	2e-14	null
PBANKA_143120	56.0495	186.172	-1.7319	1.22e-23	2.87e-23	conserved Plasmodium protein, unknown function
PBANKA_110990	507.455	1680.32	-1.7274	4.88e-187	4e-186	stripes inner membrane complex protein, putative
PBANKA_030660	997.135	3300.66	-1.7269	0	0	conserved Plasmodium protein, unknown function
Novel00075	5.21633	17.2627	-1.7265	0.0031725	0.0040643	null
PBANKA_140960	1819.02	6017.89	-1.7261	0	0	meiosis-specific nuclear structural protein 1, putative
PBANKA_145880	1201.19	3973.44	-1.7259	0	0	kinesin, putative
PBANKA_120600	5268.21	17401.2	-1.7238	0	0	conserved Plasmodium protein, unknown function
PBANKA_142930	171.82	566.221	-1.7205	5.64e-67	2.29e-66	integral membrane protein GPR180, putative
PBANKA_050330	6294.5	20734.8	-1.7199	0	0	conserved Plasmodium protein, unknown function
PBANKA_133130	1651.18	5433.78	-1.7185	0	0	conserved Plasmodium protein, unknown function
PBANKA_020450	1357.54	4459.87	-1.716	0	0	LCCL domain-containing protein, putative
PBANKA_090240	377.516	1237.71	-1.7131	4.37e-139	2.81e-138	conserved Plasmodium protein, unknown function
PBANKA_112710	32.054	104.703	-1.7077	1.11e-13	2.09e-13	protease, putative
PBANKA_146260	175.546	572.727	-1.706	7.15e-67	2.9e-66	conserved Plasmodium protein, unknown function
PBANKA_070560	11981.7	39077.1	-1.7055	0	0	conserved Plasmodium protein, unknown function
PBANKA_093810	84.2601	274.804	-1.7055	2.42e-33	6.66e-33	tetratricopeptide repeat protein, putative
PBANKA_082890	1442.16	4703.2	-1.7054	0	0	conserved Plasmodium protein, unknown function
PBANKA_103520	1539.85	5017.89	-1.7043	0	0	LCCL domain-containing protein
PBANKA_145310	2362.05	7694.54	-1.7038	0	0	sphingomyelin phosphodiesterase, putative
PBANKA_100900	306.977	998.592	-1.7018	1.04e-112	5.76e-112	GTPase Era, putative
PBANKA_083700	26.8801	87.3599	-1.7004	1.25e-11	2.23e-11	PIR protein
PBANKA_134420	383.743	1245.3	-1.6983	4.37e-138	2.8e-137	conserved Plasmodium protein, unknown function
PBANKA_092360	984.232	3191.08	-1.697	0	0	GrpE protein homolog, mitochondrial, putative
PBANKA_114310	103.646	335.947	-1.6966	4.78e-40	1.43e-39	CLAMP domain-containing protein, putative
PBANKA_092970	528.918	1712.08	-1.6946	1.64e-184	1.32e-183	haloacid dehalogenase-like hydrolase, putative
PBANKA_090680	13.9137	44.8819	-1.6896	1.48e-06	2.23e-06	conserved Plasmodium protein, unknown function
PBANKA_101900	120.167	386.963	-1.6872	2.05e-45	6.59e-45	conserved Plasmodium protein, unknown function
PBANKA_061550	1712.7	5498.38	-1.6827	0	0	conserved Plasmodium protein, unknown function
PBANKA_100250	1208.41	3873.05	-1.6804	0	0	conserved Plasmodium protein, unknown function
Novel00231	3.70467	11.8681	-1.6797	0.017959	0.021877	null
PBANKA_141720	9475.96	30273.9	-1.6757	0	0	conserved protein, unknown function
PBANKA_132890	258.145	823.779	-1.6741	8.33e-92	4.08e-91	potassium channel K2
PBANKA_124650	37.9305	120.903	-1.6724	3.8e-15	7.47e-15	PIR protein
Novel00085	3.3852	10.7892	-1.6723	0.025636	0.030816	null
PBANKA_090700	423.293	1345.59	-1.6685	2.33e-144	1.55e-143	heptatricopeptide repeat-containing protein, putative
PBANKA_103370	317.336	1007.13	-1.6662	6.12e-110	3.33e-109	conserved Plasmodium protein, unknown function
PBANKA_040820	1094.09	3472.11	-1.6661	0	0	calcium-dependent protein kinase 3
PBANKA_124490	93.98	297.636	-1.6631	1.26e-34	3.51e-34	conserved Plasmodium protein, unknown function
PBANKA_102700	3038.18	9611.33	-1.6615	0	0	serine palmitoyltransferase, putative
PBANKA_130050	180.581	571.183	-1.6613	3.35e-64	1.32e-63	tubulin epsilon chain, putative
PBANKA_113810	337.562	1066.52	-1.6597	1.79e-115	1.02e-114	14-3-3 protein, putative
PBANKA_132550	955.04	3011.92	-1.657	1.25e-295	1.44e-294	conserved Plasmodium protein, unknown function
PBANKA_050060	247.575	780.38	-1.6563	1.01e-85	4.68e-85	fam-b protein
PBANKA_122750	278.139	876.679	-1.6562	1.32e-95	6.58e-95	conserved Plasmodium protein, unknown function
PBANKA_103150	307.776	969.736	-1.6557	4.22e-105	2.22e-104	conserved Plasmodium protein, unknown function
PBANKA_136150	279.256	879.895	-1.6557	4.56e-96	2.29e-95	WD repeat-containing protein 16, putative
PBANKA_090850	710.639	2234.39	-1.6527	4.19e-226	3.86e-225	myosin K, putative
PBANKA_051170	795.57	2493.25	-1.648	3.12e-248	3.08e-247	meiotic recombination protein SPO11-2, putative
PBANKA_103840	396.124	1240.01	-1.6463	2.71e-131	1.69e-130	selenoprotein, putative
Novel00309	32.9589	103.143	-1.6459	7.33e-13	1.36e-12	null
Novel00164	9.88958	30.9368	-1.6453	0.00010234	0.00014299	null
PBANKA_110960	845.017	2643.22	-1.6452	7.24e-261	7.48e-260	conserved Plasmodium protein, unknown function
PBANKA_121320	529.747	1656.7	-1.6449	2.12e-171	1.61e-170	conserved Plasmodium protein, unknown function
PBANKA_090530	137.893	430.213	-1.6415	3.42e-48	1.14e-47	conserved Plasmodium protein, unknown function
PBANKA_145950	15066.1	46939	-1.6395	0	0	myosin A tail domain interacting protein MTIP, putative
PBANKA_135960	217.768	678.028	-1.6386	9.77e-74	4.15e-73	6-cysteine protein
Novel00018	3.70467	11.5163	-1.6363	0.022673	0.027361	null
PBANKA_102820	3575.89	11097.9	-1.6339	0	0	atypical protein kinase, ABC-1 family, putative
PBANKA_122980	340.235	1055.58	-1.6334	1.52e-111	8.33e-111	enoyl-acyl carrier reductase
PBANKA_091990	885.558	2746.84	-1.6331	1.41e-266	1.48e-265	ATP-dependent 6-phosphofructokinase, putative
PBANKA_120680	210.912	653.614	-1.6318	6.94e-71	2.9e-70	zinc finger (CCCH type) protein, putative
Novel00299	18.5021	57.1341	-1.6267	1.32e-07	2.07e-07	null
PBANKA_141810	695.821	2142.69	-1.6226	9.42e-212	8.28e-211	ACDC domain-containing protein, putative
PBANKA_061670	818.406	2518.7	-1.6218	2.36e-244	2.3e-243	NIMA related kinase 4
PBANKA_080810	196.827	604.419	-1.6186	3.82e-65	1.52e-64	6-cysteine protein
PBANKA_113360	50.5985	155.299	-1.6179	3.29e-18	6.94e-18	dynein light chain, putative
Novel00227	3.4064	10.4212	-1.6132	0.032361	0.038696	null
PBANKA_142100	345.834	1056.08	-1.6106	3.2e-109	1.73e-108	calmodulin, putative
PBANKA_092930	1202.87	3671.37	-1.6098	0	0	actin-related protein 2/3 complex subunit 1, putative
PBANKA_041580	145.909	445.286	-1.6097	2.28e-48	7.6e-48	WD repeat-containing protein 66, putative
PBANKA_123770	366.316	1115.02	-1.6059	1.55e-114	8.69e-114	zinc finger protein, putative
PBANKA_120380	1127.35	3427.49	-1.6042	4.90860000007774e-314	5.89370000001336e-313	DnaJ protein, putative
PBANKA_010180	2222.98	6757.83	-1.6041	0	0	conserved Plasmodium protein, unknown function
PBANKA_144960	61.9684	188.346	-1.6038	1.85e-21	4.17e-21	PIH1 domain-containing protein, putative
Novel00139	26.8165	81.5004	-1.6037	4.02e-10	6.83e-10	null
PBANKA_081510	2823.84	8576.28	-1.6027	0	0	conserved Plasmodium protein, unknown function
Novel00057	28.3069	85.9454	-1.6023	1.56e-10	2.69e-10	null
PBANKA_111980	58.8704	178.7	-1.6019	2.17e-20	4.81e-20	conserved Plasmodium protein, unknown function
PBANKA_060120	568.659	1725.67	-1.6015	2.03e-170	1.53e-169	dynein heavy chain, putative
PBANKA_131200	327.919	995.02	-1.6014	2.58e-102	1.34e-101	condensin-2 complex subunit G2, putative
PBANKA_010630	7935.64	24076.5	-1.6012	0	0	conserved Plasmodium protein, unknown function
PBANKA_031370	49.0445	148.777	-1.601	2.93e-17	6.07e-17	condensin-2 complex subunit G2, putative
PBANKA_010990	3415.54	10344.1	-1.5986	0	0	basal complex transmembrane protein 1, putative
PBANKA_110530	181.486	549.056	-1.5971	2.84e-58	1.05e-57	conserved Plasmodium protein, unknown function
PBANKA_146520	9.26168	28.0033	-1.5963	0.00030806	0.00042003	PIR protein
PBANKA_146120	257.22	777.657	-1.5961	8.19e-81	3.68e-80	conserved protein, unknown function
PBANKA_144800	3105.06	9382.82	-1.5954	0	0	pentatricopeptide repeat domain-containing protein, putative
Novel00322	37.9093	114.22	-1.5912	1.78e-13	3.34e-13	null
PBANKA_143440	319.21	957.917	-1.5854	2.8e-97	1.42e-96	secreted ookinete protein, putative
PBANKA_041490	561.003	1679.04	-1.5816	3.17e-163	2.31e-162	dynein intermediate light chain, putative
PBANKA_136120	5389.58	16105.3	-1.5793	0	0	conserved Plasmodium protein, unknown function
PBANKA_136270	74.8711	223.368	-1.5769	1.79e-24	4.24e-24	conserved Plasmodium protein, unknown function
Novel00180	4.35377	12.9632	-1.5741	0.017701	0.021574	null
PBANKA_041340	181.296	539.232	-1.5726	6.53e-56	2.36e-55	zinc finger protein, putative
PBANKA_112100	2012.72	5982.6	-1.5716	0	0	conserved Plasmodium protein, unknown function
PBANKA_110800	535.783	1589.5	-1.5689	2.33e-153	1.61e-152	conserved protein, unknown function
Novel00212	12.9876	38.4569	-1.5661	2.77e-05	3.99e-05	null
PBANKA_123350	1044.54	3083.53	-1.5617	9.27e-275	1e-273	mRNA-binding protein PUF1
PBANKA_052120	338.702	997.869	-1.5588	1.62e-98	8.26e-98	conserved Plasmodium protein, unknown function
PBANKA_143240	816.454	2404.74	-1.5584	1.14e-220	1.03e-219	perforin-like protein 2
PBANKA_146390	404.769	1191.5	-1.5576	4.99e-116	2.84e-115	HSP20-like chaperone, putative
PBANKA_145080	457.123	1342.69	-1.5545	2.02e-129	1.25e-128	conserved Plasmodium protein, unknown function
PBANKA_136160	912.055	2675.5	-1.5526	1.23e-240	1.18e-239	E1-E2 ATPase, putative
PBANKA_041350	1885.56	5523.79	-1.5507	0	0	conserved Plasmodium protein, unknown function
PBANKA_082820	512.035	1494.62	-1.5455	2.04e-141	1.32e-140	conserved Plasmodium protein, unknown function
PBANKA_130570	1279.51	3733.65	-1.545	6.98469990773041e-318	8.5622999333348e-317	vacuolar protein sorting-associated protein 60, putative
PBANKA_113060	91.5422	267.026	-1.5445	4.23e-28	1.07e-27	conserved Plasmodium protein, unknown function
PBANKA_041290	741.457	2161.6	-1.5437	1.75e-197	1.48e-196	circumsporozoite- and TRAP-related protein
PBANKA_123850	288.454	837.013	-1.5369	8.61e-82	3.88e-81	conserved Plasmodium protein, unknown function
PBANKA_133090	1197.4	3474.45	-1.5369	1.08e-296	1.24e-295	conserved Plasmodium protein, unknown function
PBANKA_142160	150.923	437.927	-1.5369	1.95e-44	6.21e-44	calcium/calmodulin-dependent protein kinase, putative
PBANKA_113750	56.0707	162.549	-1.5356	1.38e-17	2.88e-17	actin-depolymerizing factor 2
PBANKA_111530	18515.9	53622.4	-1.5341	0	0	glideosome-associated protein 40, putative
PBANKA_134930	1160.9	3358.43	-1.5325	7.54e-287	8.49e-286	conserved Plasmodium protein, unknown function
PBANKA_142910	211.796	612.069	-1.531	1.54e-60	5.82e-60	conserved Plasmodium protein, unknown function
PBANKA_093880	3403.14	9828.31	-1.5301	0	0	conserved Plasmodium protein, unknown function
PBANKA_114090	365.518	1054.7	-1.5288	9.3e-101	4.8e-100	ribosomal protein S17, putative
PBANKA_094030	530.29	1529.27	-1.528	3.77e-142	2.46e-141	DEAD/DEAH box helicase, putative
PBANKA_133770	191.418	551.23	-1.5259	1.23e-54	4.41e-54	conserved Plasmodium protein, unknown function
PBANKA_092920	593.983	1710.29	-1.5257	5.67e-157	4.03e-156	conserved protein, unknown function
Novel00271	12.019	34.5253	-1.5223	0.00011125	0.00015515	null
PBANKA_070820	590.067	1694.3	-1.5217	7.13e-155	5.01e-154	conserved Plasmodium protein, unknown function
PBANKA_093680	375.323	1077.44	-1.5214	6.77e-102	3.52e-101	conserved Plasmodium protein, unknown function
PBANKA_090315	344.971	987.9	-1.5179	8.84e-94	4.37e-93	conserved Plasmodium protein, unknown function
Novel00157	20.9612	60.0029	-1.5173	2.98e-07	4.62e-07	null
PBANKA_040330	141.384	404.4	-1.5162	2e-40	6.01e-40	conserved Plasmodium membrane protein, unknown function
PBANKA_120270	15243.8	43560.5	-1.5148	0	0	RNA-binding protein, putative
Novel00014	17.2565	49.2946	-1.5143	3.85e-06	5.7e-06	null
PBANKA_020970	935.946	2666.26	-1.5103	2.14e-229	2.01e-228	zinc-carboxypeptidase, putative
PBANKA_100340	2278	6483.22	-1.5089	0	0	lysine decarboxylase, putative
PBANKA_082290	955.083	2715.78	-1.5077	7.43e-233	7.05e-232	dynein intermediate chain, putative
PBANKA_030470	75.967	215.719	-1.5057	2.96e-22	6.76e-22	serine repeat antigen 5
PBANKA_145910	108.383	307.653	-1.5052	6.92e-31	1.83e-30	conserved Plasmodium protein, unknown function
PBANKA_093080	82.3017	233.127	-1.5021	9.88e-24	2.32e-23	conserved Plasmodium protein, unknown function
Novel00160	25.0065	70.7921	-1.5013	3.14e-08	5.03e-08	null
PBANKA_083200	179.209	506.772	-1.4997	4.58e-49	1.54e-48	selenoprotein, putative
PBANKA_132610	666.919	1884.87	-1.4989	1.44e-166	1.06e-165	conserved Plasmodium protein, unknown function
Novel00311	24.0379	67.9233	-1.4986	6.57e-08	1.04e-07	null
PBANKA_130790	24.7295	69.8587	-1.4982	4.24e-08	6.77e-08	conserved Plasmodium protein, unknown function
Novel00055	163.549	461.663	-1.4971	6.94e-45	2.22e-44	null
PBANKA_081940	289.317	815.742	-1.4955	1.79e-76	7.83e-76	conserved Plasmodium protein, unknown function
PBANKA_100580	1070.69	3018.91	-1.4955	3.58e-252	3.58e-251	conserved Plasmodium protein, unknown function
PBANKA_082310	7131.87	20086.7	-1.4939	0	0	S-adenosylmethionine synthetase, putative
PBANKA_145920	104.551	294.431	-1.4937	2.59e-29	6.71e-29	delta-aminolevulinic acid synthetase
PBANKA_130390	6831.22	19221.8	-1.4925	0	0	conserved Plasmodium protein, unknown function
PBANKA_050430	437.738	1230.4	-1.491	6.83e-112	3.76e-111	flagellar outer arm dynein-associated protein, putative
Novel00207	4.60963	12.9308	-1.4881	0.024406	0.029364	null
PBANKA_120890	193.484	542.582	-1.4876	9.32e-52	3.22e-51	ankyrin-repeat protein, putative
PBANKA_062060	483.557	1355.92	-1.4875	8.1e-122	4.77e-121	protein CPH1, putative
Novel00253	29.6586	83.1413	-1.4871	2.66e-09	4.42e-09	null
PBANKA_112530	1185.44	3318.65	-1.4852	3.1e-270	3.3e-269	conserved Plasmodium protein, unknown function
PBANKA_113280	161.068	449.779	-1.4815	4.14e-43	1.29e-42	conserved Plasmodium protein, unknown function
PBANKA_111270	195.273	544.627	-1.4798	1.6e-51	5.5e-51	conserved protein, unknown function
PBANKA_102240	128.695	358.136	-1.4766	1.25e-34	3.49e-34	dynein light chain, putative
PBANKA_122560	293.884	817.318	-1.4757	3.8e-75	1.64e-74	alpha/beta hydrolase, putative
PBANKA_131270	1286.67	3574.88	-1.4743	1.65e-284	1.84e-283	gamete egress and sporozoite traversal protein
PBANKA_134140	63.8632	176.926	-1.4701	6.88e-18	1.44e-17	conserved Plasmodium protein, unknown function
PBANKA_130810	262.246	725.901	-1.4689	1.26e-66	5.08e-66	calmodulin-like protein
Novel00026	11.6995	32.3675	-1.4681	0.00028443	0.00038852	null
Novel00022	41.3581	114.268	-1.4662	4.65e-12	8.44e-12	null
PBANKA_124210	823.418	2274.13	-1.4656	1.74e-190	1.45e-189	methionine aminopeptidase 1a, putative
PBANKA_120350	96.279	265.833	-1.4652	5.73e-26	1.4e-25	conserved Plasmodium protein, unknown function
PBANKA_070670	2305.32	6360.9	-1.4643	0	0	dicarboxylate/tricarboxylate carrier, putative
PBANKA_131870	207.356	570.44	-1.46	9.28e-53	3.24e-52	protein phosphatase PPM3
PBANKA_143640	305.945	841.313	-1.4594	7.33e-76	3.19e-75	conserved Plasmodium protein, unknown function
PBANKA_102610	531.974	1460	-1.4565	3.32e-126	2e-125	conserved Plasmodium protein, unknown function
PBANKA_144790	2692.73	7383.73	-1.4553	0	0	conserved Plasmodium protein, unknown function
PBANKA_110230	1129.36	3091.34	-1.4527	1.97e-245	1.93e-244	conserved Plasmodium protein, unknown function
Novel00294	43.6571	119.36	-1.451	2.13e-12	3.9e-12	null
PBANKA_123650	771.807	2105.82	-1.4481	1.55e-174	1.19e-173	conserved Plasmodium protein, unknown function
PBANKA_142080	5461.47	14860.5	-1.4441	0	0	conserved Plasmodium protein, unknown function
PBANKA_132900	473.582	1286.51	-1.4418	1.35e-110	7.37e-110	conserved Plasmodium protein, unknown function
Novel00128	15.7873	42.7726	-1.4379	3.41e-05	4.89e-05	null
PBANKA_103240	212.614	575.337	-1.4362	6.75e-52	2.33e-51	alpha/beta hydrolase, putative
PBANKA_052240	222.696	601.809	-1.4342	6.13e-54	2.18e-53	steroid dehydrogenase, putative
PBANKA_000170	11.0716	29.8256	-1.4297	0.00066084	0.00088275	PIR protein
PBANKA_090130.1	2474.75	6666.73	-1.4297	0	0	null
PBANKA_062180	269.068	724.757	-1.4295	5.98e-64	2.35e-63	ubiquinone biosynthesis O-methyltransferase, putative
PBANKA_071250	60.6592	162.916	-1.4253	7.94e-16	1.58e-15	dynactin subunit 6, putative
PBANKA_144190	1618.41	4337.71	-1.4224	2.87059999830058e-315	3.46250000011579e-314	DNA helicase 60, putative
PBANKA_136020	897.257	2404.52	-1.4222	1.69e-190	1.4e-189	conserved Plasmodium protein, unknown function
PBANKA_090210	492.297	1318.21	-1.421	1.67e-110	9.11e-110	sporozoite and liver stage asparagine-rich protein
PBANKA_102940	3780.84	10124.2	-1.421	0	0	conserved Plasmodium protein, unknown function
PBANKA_060790	239.41	640.363	-1.4194	2.8e-56	1.02e-55	cGMP-specific 3',5'-cyclic phosphodiesterase alpha, putative
Novel00098	30.2653	80.9188	-1.4188	1.52e-08	2.46e-08	null
PBANKA_071910	345.355	923.149	-1.4185	2.73e-79	1.22e-78	conserved Plasmodium protein, unknown function
PBANKA_114370	3477.09	9285.1	-1.417	0	0	secreted ookinete protein, putative
PBANKA_091850	144.419	385.076	-1.4149	9.26e-35	2.6e-34	conserved Plasmodium protein, unknown function
PBANKA_040720	495.534	1318.84	-1.4122	1.66e-109	9e-109	dual specificity protein phosphatase
PBANKA_090600	91.1591	242.421	-1.4111	2.01e-22	4.61e-22	alpha/beta hydrolase, putative
PBANKA_143220	4624.78	12283.3	-1.4092	0	0	male development gene 1
PBANKA_144620	220.216	584.822	-1.4091	4.86e-51	1.66e-50	mitosis protein dim1, putative
PBANKA_083690	44.1366	117.169	-1.4085	1.17e-11	2.11e-11	PIR protein
PBANKA_145480	1490.61	3955.95	-1.4081	2.4e-287	2.71e-286	RNA-binding protein, putative
PBANKA_030760	831.508	2204.85	-1.4069	1.27e-173	9.81e-173	syntaxin, putative
PBANKA_121800	2772.93	7348.26	-1.406	0	0	nicotinamidase, putative
PBANKA_120370	2649.31	7013.46	-1.4045	0	0	regulator of nonsense transcripts 1, putative
PBANKA_020580	3683.3	9750.24	-1.4044	0	0	eukaryotic translation initiation factor 2-alpha kinase 2
PBANKA_145120	176.728	467.684	-1.404	2.85e-41	8.68e-41	p25-alpha family protein, putative
PBANKA_100890	432.329	1143.7	-1.4035	3.36e-95	1.67e-94	conserved Plasmodium protein, unknown function
PBANKA_051350	11.6995	30.9045	-1.4014	0.00063346	0.00084703	conserved Plasmodium protein, unknown function
PBANKA_141620	71.1453	187.57	-1.3986	1.55e-17	3.23e-17	conserved Plasmodium protein, unknown function
PBANKA_060280	4162.4	10971.6	-1.3983	0	0	ubiquitin-conjugating enzyme E2, putative
PBANKA_100450	1140.73	3002.62	-1.3963	1.78e-224	1.63e-223	conserved Plasmodium protein, unknown function
Novel00193	27.4868	72.2875	-1.395	1.33e-07	2.1e-07	null
PBANKA_040620	442.242	1161.14	-1.3926	3.1e-95	1.54e-94	conserved Plasmodium protein, unknown function
Novel00058	17.2777	45.2983	-1.3905	3.43e-05	4.91e-05	null
PBANKA_143130	136.861	358.556	-1.3895	1.24e-31	3.3e-31	conserved protein, unknown function
PBANKA_091690	373.055	977.159	-1.3892	6.99e-81	3.14e-80	conserved Plasmodium protein, unknown function
Novel00321	13.8713	36.3314	-1.3891	0.0002249	0.00030849	null
PBANKA_135950	1355.07	3544.92	-1.3874	8.31e-256	8.41e-255	conserved protein, unknown function
PBANKA_113670	1190.68	3114.04	-1.387	3.69e-229	3.47e-228	guanylyl cyclase beta
PBANKA_070030	8.9422	23.3682	-1.3858	0.0034178	0.0043723	PIR protein
PBANKA_132570	51.6095	134.848	-1.3856	6.56e-13	1.22e-12	thioredoxin-like protein
PBANKA_143490	241.113	629.235	-1.3839	3.03e-53	1.06e-52	raf kinase inhibitor, putative
PBANKA_051060	238.93	621.973	-1.3803	1.66e-52	5.78e-52	cell division cycle protein 20 homolog
Novel00258	18.5234	48.1995	-1.3797	2.14e-05	3.1e-05	null
PBANKA_040940	5770.32	15012.3	-1.3794	0	0	kinase-related protein PKRP
Novel00346	23.6761	61.5145	-1.3775	1.67e-06	2.52e-06	null
PBANKA_070050	48.2455	125.203	-1.3758	5.71e-12	1.03e-11	fam-a protein
Novel00263	8.3143	21.5622	-1.3748	0.0053457	0.0067612	null
PBANKA_111340	1463.82	3793.35	-1.3737	1.5e-266	1.57e-265	secreted ookinete protein
PBANKA_041380	177.42	459.473	-1.3728	3.61e-39	1.07e-38	microneme associated antigen, putative
Novel00354	32.3735	83.7876	-1.3719	2.14e-08	3.45e-08	null
PBANKA_093150	1820.92	4710.42	-1.3712	7.07069993843941e-317	8.5876999964072e-316	folate transporter 2, putative
PBANKA_020170	122.712	317.121	-1.3698	1.41e-27	3.51e-27	conserved Plasmodium protein, unknown function
PBANKA_083370	39.5057	102.048	-1.3691	6.1e-10	1.03e-09	conserved Plasmodium protein, unknown function
PBANKA_081900	9666.97	24909.9	-1.3656	0	0	glideosome-associated protein 50, putative
PBANKA_145190	122.148	314.741	-1.3655	2.99e-27	7.41e-27	conserved Plasmodium protein, unknown function
PBANKA_144260	1298.25	3342.9	-1.3645	3.4e-237	3.24e-236	RNA pseudouridylate synthase, putative
PBANKA_094370	6.1425	15.7996	-1.363	0.019386	0.023551	fam-b protein
PBANKA_103040	471.454	1210.94	-1.3609	1.8e-95	8.98e-95	conserved Plasmodium protein, unknown function
PBANKA_143520	637.153	1635.36	-1.3599	1.66e-125	9.99e-125	zinc finger protein, putative
PBANKA_136470	7539.67	19314.3	-1.3571	0	0	GTP-binding protein, putative
PBANKA_123830	86.9325	222.419	-1.3553	1.6e-19	3.48e-19	dynein light chain Tctex-type, putative
PBANKA_140030	20.9188	53.5132	-1.3551	1.02e-05	1.49e-05	PIR protein
PBANKA_120990	853.396	2182.36	-1.3546	9.23e-162	6.68e-161	conserved protein, unknown function
PBANKA_091840	183.903	469.911	-1.3534	3.88e-39	1.15e-38	conserved Plasmodium protein, unknown function
PBANKA_093600	937.402	2392.22	-1.3516	9.11e-175	7.06e-174	endonuclease/exonuclease/phosphatase family protein, putative
PBANKA_080150	747.239	1906.68	-1.3514	7.88e-143	5.17e-142	conserved Plasmodium protein, unknown function
PBANKA_060630	6151.46	15693.3	-1.3511	0	0	conserved Plasmodium protein, unknown function
PBANKA_134250	34801.7	88700.8	-1.3498	0	0	conserved Plasmodium protein, unknown function
PBANKA_136130	1019.83	2593.81	-1.3467	1.15e-186	9.39e-186	TBC domain protein, putative
PBANKA_101500	808.75	2054.02	-1.3447	1.65e-151	1.13e-150	mitochondrial ribosomal protein L15 precursor, putative
PBANKA_102110	840.994	2134.47	-1.3437	1.53e-156	1.08e-155	DnaJ protein, putative
PBANKA_146370	1861.67	4722.58	-1.343	5.47e-307	6.42e-306	DNA repair protein rhp16, putative
PBANKA_081150	96.002	243.257	-1.3413	5.41e-21	1.21e-20	conserved protein, unknown function
PBANKA_131430	1094.89	2768.55	-1.3383	1.54e-195	1.3e-194	S-adenosylmethionine-dependent methyltransferase, putative
Novel00344	50.6197	127.991	-1.3383	1.01e-11	1.82e-11	null
PBANKA_101270	839.313	2118.23	-1.3356	5.4e-154	3.77e-153	conserved Plasmodium protein, unknown function
PBANKA_131610	4870.07	12286.8	-1.3351	0	0	conserved Plasmodium protein, unknown function
PBANKA_121260	195.464	492.984	-1.3346	4.22e-40	1.27e-39	male gamete fusion factor HAP2
PBANKA_102050	135.891	342.534	-1.3338	1.46e-28	3.73e-28	14-3-3 protein, putative
PBANKA_093370	428.829	1076.05	-1.3273	3.49e-82	1.58e-81	mitogen-activated protein kinase 2
PBANKA_031030	584.828	1466.47	-1.3263	2.31e-109	1.25e-108	protein kinase 7
PBANKA_041130	972.151	2433.04	-1.3235	2.42e-171	1.84e-170	conserved Plasmodium protein, unknown function
PBANKA_132620	87.6665	219.085	-1.3214	1.32e-18	2.8e-18	conserved Plasmodium protein, unknown function
PBANKA_010080	3056.31	7627.39	-1.3194	0	0	zinc finger protein, putative
PBANKA_135970	344.867	860.204	-1.3186	4.79e-66	1.93e-65	6-cysteine protein
PBANKA_030610	268.29	668.751	-1.3177	2.74e-52	9.53e-52	6-cysteine protein P230
PBANKA_021380	480.715	1197.97	-1.3173	1.05e-89	5.08e-89	conserved protein, unknown function
PBANKA_121020	46117	114913	-1.3172	0	0	PRE-binding protein, putative
Novel00188	31.0854	77.3464	-1.3151	2.14e-07	3.33e-07	null
PBANKA_143460	4590.6	11418.3	-1.3146	0	0	formin 2, putative
PBANKA_133790	235.183	584.324	-1.313	8.55e-46	2.76e-45	conserved Plasmodium protein, unknown function
PBANKA_081040	114.003	283.129	-1.3124	2.11e-23	4.94e-23	GDP-fucose protein O-fucosyltransferase 2, putative
PBANKA_000200	30.4151	75.508	-1.3118	3.25e-07	5.03e-07	PIR protein
PBANKA_131310	4036.91	10010.7	-1.3102	0	0	crossover junction endonuclease MUS81, putative
Novel00297	13.9137	34.493	-1.3098	0.00058284	0.00078033	null
PBANKA_070440	838.62	2078.78	-1.3096	7.79e-147	5.22e-146	alpha/beta hydrolase, putative
PBANKA_090750	659.296	1634.05	-1.3095	5.4e-118	3.12e-117	conserved Plasmodium protein, unknown function
PBANKA_051050	293.085	726.014	-1.3087	9.09e-56	3.28e-55	conserved Plasmodium protein, unknown function
Novel00303	11.7631	29.1146	-1.3075	0.0016527	0.0021525	null
PBANKA_133680	257.975	637.462	-1.3051	3.27e-49	1.1e-48	conserved Plasmodium protein, unknown function
PBANKA_143290	984.368	2426.39	-1.3015	1e-166	7.4e-166	GTP-binding protein EngA, putative
PBANKA_030600	698.449	1720.97	-1.301	1.48e-122	8.78e-122	6-cysteine protein P230p
PBANKA_050780	892.84	2198.12	-1.2998	3.11e-152	2.14e-151	conserved protein, unknown function
Novel00324	19.1088	47.0397	-1.2996	6.29e-05	8.86e-05	null
PBANKA_111320	312.45	768.912	-1.2992	3.43e-58	1.26e-57	mitochondrial import inner membrane translocase subunit TIM16, putative
PBANKA_052390	24152.8	59408.7	-1.2985	0	0	glideosome associated protein with multiple membrane spans 2, putative
PBANKA_082800	1455.35	3579.54	-1.2984	1.89e-231	1.79e-230	zinc finger protein, putative
Novel00019	8.35671	20.5318	-1.2969	0.0095346	0.011837	null
PBANKA_110650	13514.8	33194.8	-1.2964	0	0	rhomboid protease ROM4
PBANKA_052070	614.698	1508.28	-1.295	4.1e-108	2.2e-107	conserved Plasmodium protein, unknown function
PBANKA_070270	620.045	1521.19	-1.2948	7.93e-109	4.28e-108	rhomboid protease ROM3
PBANKA_090270	97.7483	239.342	-1.2919	1.62e-19	3.52e-19	leucine-rich repeat protein
PBANKA_091740	154.543	377.686	-1.2892	1.41e-29	3.66e-29	armadillo repeat protein PF16
PBANKA_136570	107.074	261.465	-1.288	2.52e-11	4.48e-11	PIR protein
PBANKA_142200	68.0685	165.85	-1.2848	7.73e-14	1.47e-13	conserved protein, unknown function
PBANKA_094050	45.9677	111.839	-1.2827	8.27e-10	1.39e-09	conserved Plasmodium protein, unknown function
PBANKA_134170	362.697	882.105	-1.2822	1.06e-64	4.19e-64	conserved Plasmodium protein, unknown function
PBANKA_133960	1000.64	2425.66	-1.2775	1.46e-161	1.05e-160	PRELI domain-containing protein, putative
Novel00065	32.054	77.6173	-1.2759	3.7e-07	5.71e-07	null
PBANKA_135210	1966.69	4761.56	-1.2757	1.02e-283	1.14e-282	SprT-like domain-containing protein, putative
PBANKA_101540	2504.74	6064.07	-1.2756	0	0	CPW-WPC family protein
PBANKA_136370	602.405	1454.83	-1.272	1.87e-101	9.67e-101	AP2 domain transcription factor AP2-O4
PBANKA_110150	271.091	652.89	-1.2681	4.02e-48	1.33e-47	anaphase-promoting complex subunit 3
PBANKA_020030	891.743	2146.98	-1.2676	3.48e-143	2.28e-142	PIR protein
PBANKA_141890	3881.65	9335.33	-1.266	0	0	ras-related protein Rab-11A
PBANKA_133160	177.57	426.802	-1.2652	3.48e-32	9.41e-32	leucine-rich repeat protein
PBANKA_121450	33.9487	81.5165	-1.2637	2.19e-07	3.41e-07	conserved Plasmodium protein, unknown function
PBANKA_090980	357.982	859.125	-1.263	1.15e-61	4.37e-61	RNA-binding protein, putative
PBANKA_061640	149.028	357.541	-1.2625	2.63e-27	6.53e-27	conserved protein, unknown function
PBANKA_010870	6725.72	16130.7	-1.2621	0	0	RNA-binding protein 25, putative
PBANKA_070960	1648.38	3949.56	-1.2606	3.14e-239	3.01e-238	conserved protein, unknown function
PBANKA_130830	36.0569	86.281	-1.2588	1.15e-07	1.81e-07	conserved Plasmodium protein, unknown function
PBANKA_061780	137.701	329.473	-1.2586	3.09e-25	7.45e-25	conserved Plasmodium protein, unknown function
Novel00236	19.4071	46.3934	-1.2573	0.00011444	0.00015947	null
PBANKA_010830	1403.72	3355.37	-1.2572	6.78e-208	5.9e-207	palmitoyltransferase DHHC2
PBANKA_103540	8158.61	19500.6	-1.2571	0	0	glideosome associated protein with multiple membrane spans 3, putative
PBANKA_103570	1017.6	2427.37	-1.2542	1.05e-156	7.41e-156	WD repeat-containing protein 65, putative
PBANKA_000190	37.9729	90.5644	-1.254	5.72e-08	9.08e-08	PIR protein
PBANKA_030350	785.511	1872.66	-1.2534	2.73e-124	1.63e-123	PH domain-containing protein, putative
PBANKA_132280	552.391	1316.2	-1.2526	2.61e-90	1.27e-89	GTP-binding protein, putative
Novel00046	9.82596	23.4006	-1.2519	0.0073703	0.0092375	null
PBANKA_130610	304.199	723.553	-1.2501	1.04e-51	3.58e-51	GTP-binding protein, putative
PBANKA_102770	558.246	1327.36	-1.2496	1.03e-90	5e-90	uracil-DNA glycosylase, putative
PBANKA_093460	294.98	700.876	-1.2485	3.51e-50	1.19e-49	conserved Plasmodium protein, unknown function
PBANKA_100630	1088.77	2586.47	-1.2483	1.65e-164	1.21e-163	perforin-like protein 1
PBANKA_132480	216.384	514.033	-1.2483	1.72e-37	4.97e-37	conserved Plasmodium protein, unknown function
PBANKA_020930	1951.15	4633.77	-1.2479	2.28e-267	2.4e-266	actin-related protein
PBANKA_135890	824.472	1957.25	-1.2473	1.64e-128	9.99e-128	dynactin subunit 2, putative
PBANKA_071850	160.706	380.745	-1.2444	2.97e-28	7.52e-28	repressor of RNA polymerase III transcription MAF1, putative
PBANKA_130090	106.147	251.226	-1.2429	2.85e-19	6.16e-19	cytochrome c oxidase assembly protein COX11, putative
PBANKA_102000	747.036	1766.51	-1.2416	2.11e-116	1.2e-115	conserved Plasmodium protein, unknown function
PBANKA_124110	489.9	1157.1	-1.2399	4.57e-79	2.03e-78	fam-b protein
PBANKA_114320	54.1548	127.894	-1.2398	1.78e-10	3.06e-10	conserved Plasmodium protein, unknown function
PBANKA_130960	124.586	294.015	-1.2387	4.11e-22	9.36e-22	conserved Plasmodium protein, unknown function
Novel00292	61.755	145.286	-1.2343	1.12e-11	2e-11	null
PBANKA_060640	198.179	465.898	-1.2332	1.17e-33	3.22e-33	conserved Plasmodium protein, unknown function
Novel00259	14.7339	34.5092	-1.2278	0.0012067	0.0015881	null
PBANKA_140500	871.793	2041.59	-1.2276	6.36e-130	3.92e-129	MORN repeat protein, putative
PBANKA_092110	396.018	926.628	-1.2264	4.13e-63	1.6e-62	tRNA (guanine-N(7)-)-methyltransferase, putative
PBANKA_111520	3461.03	8082.11	-1.2235	0	0	conserved Plasmodium protein, unknown function
PBANKA_060590	1370.62	3196.5	-1.2217	2.25e-190	1.87e-189	conserved Plasmodium protein, unknown function
PBANKA_122830	7225.86	16830	-1.2198	0	0	lysine-specific histone demethylase, putative
PBANKA_050400	1151.81	2678.21	-1.2174	1.68e-162	1.22e-161	tRNA methyltransferase, putative
PBANKA_100620	530.524	1233.49	-1.2173	2.52e-81	1.13e-80	sporozoite invasion-associated protein 1
PBANKA_082580	357.768	831.473	-1.2166	2.18e-56	7.93e-56	conserved Plasmodium protein, unknown function
PBANKA_092690	919.423	2135.93	-1.2161	4.22e-133	2.65e-132	WD repeat-containing protein, putative
PBANKA_110700	122.924	285.4	-1.2152	5.85e-21	1.3e-20	conserved Plasmodium protein, unknown function
PBANKA_082680	638.941	1482.56	-1.2143	1.11e-95	5.53e-95	protein kinase, putative
PBANKA_120510	1702.3	3948.75	-1.2139	1.49e-224	1.36e-223	PPPDE peptidase, putative
PBANKA_010240	623.197	1445.31	-1.2136	2.25e-93	1.11e-92	conserved Plasmodium protein, unknown function
PBANKA_071060	212.678	492.79	-1.2123	1.54e-34	4.31e-34	phosphatidylglycerophosphate synthase, putative
PBANKA_082330	733.37	1694.91	-1.2086	5.29e-107	2.83e-106	para-aminobenzoic acid synthetase, putative
PBANKA_112960	1245.81	2872.48	-1.2052	6.37e-170	4.81e-169	TPH domain-containing protein, putative
PBANKA_090940	512.842	1181.48	-1.204	8.15e-77	3.58e-76	conserved Plasmodium protein, unknown function
Novel00146	9.84717	22.6573	-1.2022	0.010592	0.013119	null
PBANKA_091490	164.517	378.522	-1.2021	1.09e-26	2.68e-26	conserved Plasmodium protein, unknown function
PBANKA_114260	383.764	880.671	-1.1984	4.33e-58	1.59e-57	conserved Plasmodium protein, unknown function
PBANKA_101730	6479.22	14851.3	-1.1967	0	0	conserved Plasmodium protein, unknown function
Novel00338	7.04746	16.1514	-1.1965	0.034081	0.040716	null
Novel00154	10.209	23.3844	-1.1957	0.0093045	0.011565	null
PBANKA_142450	3038.82	6931.77	-1.1897	0	0	conserved Plasmodium protein, unknown function
Novel00039	19.4283	44.2841	-1.1886	0.00032529	0.00044284	null
PBANKA_091720	866.779	1972.24	-1.1861	4.24e-119	2.47e-118	RNA-binding protein s1, putative
PBANKA_091860	1392.36	3159.37	-1.1821	3.12e-178	2.44e-177	phosphatidylinositol-4-phosphate 5-kinase, putative
PBANKA_082440	3173.86	7200.61	-1.1819	0	0	cyclin-dependent kinases regulatory subunit, putative
Novel00148	18.5658	42.0778	-1.1804	0.00046751	0.00062994	null
PBANKA_131970	531.11	1203.01	-1.1796	1.42e-75	6.16e-75	AP2 domain transcription factor, putative
PBANKA_120880	993.6	2249.35	-1.1788	1.88e-132	1.18e-131	MORN repeat protein, putative
PBANKA_072110	2429.75	5499.67	-1.1785	6.32e-278	6.89e-277	conserved Plasmodium protein, unknown function
PBANKA_103780	315.164	712.473	-1.1767	2.6e-46	8.46e-46	secreted ookinete adhesive protein
PBANKA_145570	208.74	471.89	-1.1767	1.32e-31	3.53e-31	conserved Plasmodium protein, unknown function
PBANKA_145580	667.951	1509.84	-1.1766	2.07e-92	1.02e-91	GAS8-like protein, putative
PBANKA_112020	520.966	1175.28	-1.1737	2.98e-73	1.26e-72	pyridoxine biosynthesis protein PDX1, putative
PBANKA_000110	173.44	391.15	-1.1733	2.2e-26	5.39e-26	fam-b protein
PBANKA_080180	6587.02	14853.7	-1.1731	0	0	conserved Plasmodium protein, unknown function
PBANKA_133890	14254.6	32135.7	-1.1727	0	0	glideosome associated protein with multiple membrane spans 1, putative
PBANKA_140330	1701.8	3834.81	-1.1721	9.08e-207	7.88e-206	NLI interacting factor-like phosphatase
PBANKA_142250	202.576	456.269	-1.1714	2.19e-30	5.76e-30	heptatricopeptide repeat and RAP domain-containing protein, putative
PBANKA_146300	3145.75	7068.54	-1.168	0	0	osmiophilic body protein G377
PBANKA_141300	889.049	1997.51	-1.1679	2.02e-117	1.17e-116	transmembrane emp24 domain-containing protein, putative
PBANKA_103360	280.353	629.522	-1.167	8.41e-41	2.54e-40	tRNA-dihydrouridine synthase, putative
PBANKA_092730	681.043	1529.02	-1.1668	2.6e-92	1.28e-91	palmitoyltransferase DHHC3
PBANKA_093750	7004.3	15717.5	-1.1661	0	0	conserved Plasmodium protein, unknown function
PBANKA_061160	11780.7	26373.5	-1.1627	0	0	ribonucleoside-diphosphate reductase large subunit, putative
PBANKA_141010	7468.21	16706.1	-1.1615	0	0	conserved Plasmodium protein, unknown function
PBANKA_102310	709.883	1584.29	-1.1582	4.39e-94	2.17e-93	conserved Plasmodium protein, unknown function
Novel00228	10.1666	22.6896	-1.1582	0.013256	0.016312	null
PBANKA_060020	25.5708	57.0371	-1.1574	5.84e-05	8.25e-05	PIR protein
PBANKA_113310	6195.71	13792.4	-1.1545	0	0	serine/threonine protein kinase, putative
PBANKA_131910	325.564	724.725	-1.1545	1.07e-45	3.45e-45	hemolysin III, putative
PBANKA_120200	14098.8	31303.3	-1.1507	0	0	inner membrane complex protein 1c
PBANKA_080110	620.022	1375.41	-1.1495	6.37e-82	2.88e-81	conserved Plasmodium protein, unknown function
PBANKA_111540	101.878	225.429	-1.1458	1.81e-15	3.58e-15	BolA-like protein, putative
PBANKA_010440	746.76	1651.44	-1.145	9.06e-96	4.53e-95	nucleoside diphosphate kinase, putative
PBANKA_083390	424.219	937.11	-1.1434	5.72e-57	2.09e-56	conserved Plasmodium protein, unknown function
PBANKA_135560	76.51	168.957	-1.1429	6.38e-12	1.15e-11	sporozoite protein essential for cell traversal
PBANKA_071070	787.405	1738.55	-1.1427	4.77e-100	2.45e-99	RNA-binding protein, putative
PBANKA_021370	1487.16	3283.37	-1.1426	6.99e-174	5.39e-173	conserved Plasmodium protein, unknown function
PBANKA_070850	202.64	447.302	-1.1423	1.07e-28	2.75e-28	phosphorylated CTD interacting factor 1 WW domain-containing protein, putative
PBANKA_052360	657.931	1451.9	-1.1419	5.97e-85	2.76e-84	BSD-domain protein, putative
PBANKA_143930	1037.34	2287.47	-1.1409	2.44e-127	1.48e-126	WD repeat-containing protein, putative
PBANKA_102680	841.377	1855.25	-1.1408	8.63e-106	4.59e-105	zinc finger protein, putative
PBANKA_040030	35.1944	77.6012	-1.1407	3.4e-06	5.05e-06	fam-b protein
PBANKA_083090	482.13	1060.85	-1.1377	1.81e-63	7.07e-63	leucine-rich repeat protein
PBANKA_070750	833.394	1832.36	-1.1366	6.67e-104	3.5e-103	RWD domain-containing protein, putative
PBANKA_145040	531.762	1169.08	-1.1365	4.2e-69	1.74e-68	conserved Plasmodium protein, unknown function
Novel00097	28.2857	62.1769	-1.1363	3.86e-05	5.51e-05	null
PBANKA_050300	223.707	491.343	-1.1351	4.81e-31	1.28e-30	conserved protein, unknown function
PBANKA_120460	209.25	459.554	-1.135	3.7e-29	9.56e-29	heptatricopeptide repeat-containing protein, putative
PBANKA_081570	3288.21	7212.41	-1.1332	2.55850017249435e-317	3.11460000913552e-316	major facilitator superfamily-related transporter, putative
PBANKA_130310	170.182	372.759	-1.1312	6.82e-24	1.6e-23	conserved Plasmodium protein, unknown function
PBANKA_145300	4232.08	9245.79	-1.1274	0	0	conserved Plasmodium protein, unknown function
PBANKA_082810	1030.9	2251.25	-1.1268	4.89e-123	2.91e-122	fumarate hydratase, putative
PBANKA_140290	498.929	1087.08	-1.1236	1.4e-63	5.48e-63	PUB domain-containing protein, putative
PBANKA_144440	198.467	432.375	-1.1234	5.15e-27	1.27e-26	conserved Plasmodium protein, unknown function
PBANKA_050250	10716.3	23345.4	-1.1233	0	0	serine/threonine protein phosphatase 8
PBANKA_000050	33.0014	71.8872	-1.1232	1.07e-05	1.56e-05	PIR protein
PBANKA_041610	1405.87	3054.75	-1.1196	2.72e-158	1.95e-157	dynein heavy chain, putative
PBANKA_111430	713.183	1549.58	-1.1195	3.21e-87	1.51e-86	MORN repeat protein, putative
Novel00159	28.6688	62.1607	-1.1165	4.73e-05	6.72e-05	null
PBANKA_112810	3928.91	8516.41	-1.1161	0	0	phospholipase
PBANKA_132660	1748.4	3775.96	-1.1108	2.57e-186	2.09e-185	mediator of RNA polymerase II transcription subunit 20, putative
PBANKA_050500	330.216	712.521	-1.1095	3.26e-42	1e-41	dihydrolipoamide acyltransferase, putative
PBANKA_072010	1366.57	2942.48	-1.1065	2.01e-150	1.36e-149	conserved Plasmodium protein, unknown function
Novel00255	15.3618	33.0623	-1.1058	0.0036902	0.0047081	null
PBANKA_071490	17.576	37.7783	-1.104	0.0018402	0.0023901	dihydrolipoyl dehydrogenase, apicoplast, putative
PBANKA_124310	410.878	881.814	-1.1018	7.44e-51	2.54e-50	F-actin-capping protein subunit alpha
PBANKA_133280	2433.19	5220.58	-1.1014	1.28e-237	1.23e-236	acetyl-CoA carboxylase
PBANKA_052010	364.698	780.849	-1.0983	4.12e-45	1.32e-44	conserved Plasmodium protein, unknown function
PBANKA_111460	3426.74	7328.66	-1.0967	1.55e-303	1.81e-302	pre-mRNA-splicing factor CWC2, putative
PBANKA_052150	246	525.255	-1.0944	4.46e-31	1.19e-30	conserved Plasmodium protein, unknown function
PBANKA_050860	378.165	806.707	-1.093	3.67e-46	1.19e-45	conserved Plasmodium protein, unknown function
PBANKA_144370	4944.45	10544.7	-1.0926	0	0	conserved Plasmodium protein, unknown function
PBANKA_093230	125.81	268.169	-1.0919	8.9e-17	1.82e-16	AP2 domain transcription factor, putative
PBANKA_090280	383.009	816.32	-1.0918	1.43e-46	4.67e-46	conserved Plasmodium protein, unknown function
Novel00059	128.44	272.869	-1.0871	6.97e-17	1.43e-16	null
PBANKA_112230	582.743	1236.85	-1.0857	1.45e-67	5.94e-67	MEI2-like RNA-binding protein, putative
PBANKA_061950	318.39	674.711	-1.0835	1.28e-38	3.75e-38	conserved Plasmodium protein, unknown function
PBANKA_135220	173.567	367.765	-1.0833	4.69e-22	1.06e-21	conserved Plasmodium protein, unknown function
PBANKA_051810	167.552	354.948	-1.083	2.3e-21	5.17e-21	thioredoxin-like associated protein 2, putative
PBANKA_092300	1680.8	3558.64	-1.0822	6.5e-170	4.9e-169	DNA-directed RNA polymerase, putative
PBANKA_040320	26004.2	55010.9	-1.081	0	0	circumsporozoite (CS) protein
PBANKA_070630	368.882	779.976	-1.0803	7.33e-44	2.31e-43	GTP-binding protein Obg2, putative
Novel00080	38.622	81.6621	-1.0802	5.37e-06	7.91e-06	null
Novel00307	13.6155	28.7305	-1.0773	0.0077255	0.0096573	null
PBANKA_102080	1083.9	2285.58	-1.0763	2.9e-115	1.64e-114	conserved Plasmodium protein, unknown function
PBANKA_124510	1166.79	2456.45	-1.074	1.61e-122	9.51e-122	conserved Plasmodium protein, unknown function
PBANKA_121870	234.63	493.922	-1.0739	1.85e-28	4.72e-28	conserved Plasmodium protein, unknown function
PBANKA_120170	345.876	727.869	-1.0734	9.28e-41	2.81e-40	N-terminal acetyltransferase A complex catalytic subunit ARD1, putative
PBANKA_092750	251.195	528.411	-1.0729	2.8e-30	7.36e-30	conserved Plasmodium protein, unknown function
PBANKA_141860	138.989	292.079	-1.0714	1.08e-17	2.25e-17	conserved protein, unknown function
Novel00323	20.035	42.0616	-1.07	0.0013301	0.0017435	null
PBANKA_082850	427.082	895.695	-1.0685	5.49e-49	1.84e-48	serine/threonine protein phosphatase 4
PBANKA_083460	572.971	1199.21	-1.0655	1.28e-63	5.01e-63	tubulin delta chain, putative
PBANKA_101300	302.071	630.956	-1.0627	4.22e-35	1.19e-34	inner membrane complex suture component, putative
PBANKA_081550	1735.71	3624.77	-1.0624	4.64e-167	3.45e-166	conserved Plasmodium protein, unknown function
PBANKA_082100	125.938	262.645	-1.0604	8.34e-16	1.66e-15	chaperone, putative
Novel00247	44.3076	92.3866	-1.0601	2.05e-06	3.08e-06	null
PBANKA_101700	79.4808	165.688	-1.0598	1.79e-10	3.09e-10	CorA-like Mg2+ transporter protein, putative
Novel00060	44.6599	92.9486	-1.0575	6.42e-05	9.04e-05	null
PBANKA_030590	240.314	499.312	-1.055	4.86e-28	1.23e-27	conserved Plasmodium protein, unknown function
PBANKA_030110	3715.94	7701.03	-1.0513	4.13e-292	4.71e-291	conserved Plasmodium protein, unknown function
PBANKA_082660	432.832	895.97	-1.0496	1.58e-47	5.22e-47	armadillo repeat protein, putative
PBANKA_040090	387.236	801.441	-1.0494	6.97e-43	2.16e-42	conserved protein, unknown function
PBANKA_135390	1791.7	3708.12	-1.0494	9.8e-167	7.27e-166	conserved Plasmodium protein, unknown function
PBANKA_071450	401.83	831.17	-1.0486	2.07e-44	6.55e-44	conserved Plasmodium protein, unknown function
PBANKA_094240	293.404	606.852	-1.0485	3.26e-33	8.93e-33	WD repeat-containing protein, putative
PBANKA_110280	305.146	629.364	-1.0444	3.69e-34	1.03e-33	4-diphosphocytidyl-2-C-methyl-D-erythritol kinase, putative
PBANKA_141410	2000.06	4124.41	-1.0441	4.59e-180	3.61e-179	CDP-diacylglycerol--inositol 3-phosphatidyltransferase, putative
PBANKA_083250	697.885	1437.34	-1.0423	1.88e-72	7.91e-72	PIH1 domain-containing protein, putative
Novel00145	21.8449	44.9789	-1.0419	0.0012108	0.0015931	null
PBANKA_071920	212.05	436.399	-1.0412	2.64e-24	6.25e-24	mRNA-binding protein PUF2
PBANKA_030130	3074.25	6326.2	-1.0411	2.62e-249	2.59e-248	conserved Plasmodium protein, unknown function
PBANKA_090840	320.933	660.168	-1.0406	1.86e-35	5.25e-35	conserved Plasmodium protein, unknown function
PBANKA_143090	1568.69	3224.24	-1.0394	3.24e-146	2.17e-145	SUN domain-containing protein, putative
PBANKA_090480	129.557	266.205	-1.0389	1.97e-15	3.89e-15	conserved Plasmodium protein, unknown function
PBANKA_091460	2810.67	5762.27	-1.0357	2.77e-230	2.61e-229	RNA (uracil-5-)methyltransferase, putative
PBANKA_114100	169.968	348.393	-1.0355	1.37e-19	2.99e-19	conserved protein, unknown function
PBANKA_114140	1165.53	2387.93	-1.0348	3.87e-112	2.14e-111	DNA topoisomerase 6 subunit B, putative
PBANKA_090330	377.622	772.876	-1.0333	1.55e-40	4.68e-40	bicoid-interacting protein BIN3, putative
PBANKA_021270	1913.3	3911.51	-1.0317	4.24e-169	3.17e-168	RING zinc finger protein, putative
PBANKA_093310	47.277	96.6537	-1.0317	1.79e-06	2.69e-06	conserved Plasmodium protein, unknown function
Novel00352	50.4925	103.176	-1.031	9.26e-07	1.41e-06	null
PBANKA_060300	714.577	1458.71	-1.0295	7.33e-72	3.09e-71	conserved Plasmodium protein, unknown function
Novel00244	15.6812	31.9672	-1.0276	0.0072705	0.0091211	null
PBANKA_131220	836.512	1705.14	-1.0274	1.7e-82	7.74e-82	ubiquitin-protein ligase, putative
PBANKA_121140	190.663	388.232	-1.0259	2.55e-21	5.74e-21	zinc finger protein, putative
PBANKA_130650	135.178	275.075	-1.025	1.33e-15	2.64e-15	TRAP-like protein
PBANKA_082130	230.148	468.185	-1.0245	3.28e-25	7.9e-25	conserved Plasmodium protein, unknown function
PBANKA_031580	919.197	1865.27	-1.0209	1.93e-88	9.22e-88	ribosome associated membrane protein RAMP4, putative
PBANKA_000130	27.4656	55.7196	-1.0206	0.00035956	0.00048823	PIR protein
PBANKA_141800	50.5773	102.562	-1.0199	1.24e-06	1.87e-06	conserved protein, unknown function
PBANKA_070200	7792.76	15795.8	-1.0193	0	0	conserved protein, unknown function
PBANKA_131680	285.591	578.8	-1.0191	2.32e-30	6.11e-30	dynactin subunit 4, putative
PBANKA_071860	78.6818	159.376	-1.0183	1.45e-09	2.42e-09	prohibitin-like protein PHBL
PBANKA_010410	364.889	738.335	-1.0168	6.31e-38	1.84e-37	serine/threonine protein kinase, putative
PBANKA_081650	104.295	211.019	-1.0167	3.42e-12	6.24e-12	conserved Plasmodium protein, unknown function
Novel00339	13.8713	28.0518	-1.016	0.012961	0.01596	null
Novel00101	12.6469	25.5422	-1.0141	0.01818	0.022137	null
PBANKA_090060	70.953	143.16	-1.0127	1.15e-08	1.87e-08	PIR protein
PBANKA_145330	8028.54	16187.1	-1.0116	0	0	acyl-CoA synthetase, putative
PBANKA_131000	1263.7	2547.46	-1.0114	3.57e-114	2e-113	conserved Plasmodium protein, unknown function
PBANKA_142770	221.1	445.383	-1.0103	1.47e-23	3.44e-23	conserved Plasmodium protein, unknown function
PBANKA_060440	277.948	559.461	-1.0092	6.7e-29	1.72e-28	targeted glyoxalase II, putative
PBANKA_134020	234.842	472.63	-1.009	8.12e-25	1.94e-24	U6 snRNA-associated Sm-like protein LSm6, putative
PBANKA_114500	231.33	465.046	-1.0074	2.29e-24	5.42e-24	conserved Plasmodium protein, unknown function
PBANKA_134380	389.364	781.487	-1.0051	3.28e-39	9.74e-39	transcriptional regulatory protein sir2a
PBANKA_092680	482.929	968.366	-1.0037	1.68e-47	5.55e-47	conserved protein, unknown function
PBANKA_050830	971.501	1946.43	-1.0025	6.28e-89	3e-88	conserved Plasmodium protein, unknown function
PBANKA_131630	2588.1	1293.3	1.0008	5.04e-112	2.78e-111	conserved Plasmodium protein, unknown function
PBANKA_135870	1888.3	943.567	1.0009	5.09e-85	2.36e-84	conserved Plasmodium protein, unknown function
PBANKA_144070	1837.26	917.851	1.0012	4.42e-83	2.02e-82	ubiquitin-activating enzyme E1, putative
PBANKA_094160	2075.32	1036.23	1.002	9.45e-93	4.66e-92	conserved Plasmodium protein, unknown function
PBANKA_141560	4867.25	2429.83	1.0023	7.31e-189	6.03e-188	DNA replication licensing factor MCM4, putative
Novel00302	100.761	50.2603	1.0035	2.5e-06	3.74e-06	null
PBANKA_122100	257.326	128.31	1.004	5.17e-14	9.88e-14	DNA repair protein RAD14, putative
PBANKA_021220	2013.98	1002.94	1.0058	8.85e-91	4.31e-90	conserved Plasmodium protein, unknown function
PBANKA_133210	3884.28	1934.11	1.006	6.61e-159	4.74e-158	zinc finger protein, putative
PBANKA_130400	2522.8	1255.49	1.0068	1.08e-110	5.9e-110	conserved Plasmodium protein, unknown function
PBANKA_101040	2137.5	1062.57	1.0084	3.68e-96	1.85e-95	conserved protein, unknown function
PBANKA_021320	12725.2	6323.61	1.0089	0	0	conserved Plasmodium protein, unknown function
PBANKA_142610	2269.51	1125.92	1.0113	7.87e-102	4.09e-101	conserved protein, unknown function
PBANKA_051920	29277.9	14520.1	1.0118	0	0	conserved Plasmodium protein, unknown function
PBANKA_121390	644.061	318.988	1.0137	1.19e-32	3.24e-32	nucleotidyltransferase, putative
PBANKA_130320	3775.12	1867.3	1.0156	1.08e-157	7.72e-157	Sad1/UNC domain-containing protein, putative
PBANKA_100360	7809.57	3860.01	1.0166	2.14e-274	2.31e-273	apical sushi protein, putative
PBANKA_103140	284.963	140.825	1.0169	1.2e-15	2.39e-15	conserved Plasmodium protein, unknown function
PBANKA_145100	479.605	236.945	1.0173	4.86e-25	1.17e-24	conserved Plasmodium protein, unknown function
PBANKA_132560	1410	695.065	1.0205	1.54e-67	6.29e-67	valine--tRNA ligase, putative
PBANKA_124390	12106.5	5966.78	1.0208	0	0	conserved Plasmodium protein, unknown function
PBANKA_131690	2249.82	1106.55	1.0237	3.64e-103	1.91e-102	conserved Plasmodium protein, unknown function
PBANKA_050150	1168.62	574.517	1.0244	2.02e-57	7.37e-57	enoyl-CoA hydratase-related protein, putative
PBANKA_081170	524.861	257.91	1.0251	1.3e-27	3.24e-27	SNARE protein, putative
PBANKA_020280	62.9158	30.9045	1.0256	0.00015966	0.0002209	adenylate kinase-like protein 1, putative
PBANKA_141900	3574.24	1752.56	1.0282	5.53e-154	3.86e-153	conserved Plasmodium protein, unknown function
PBANKA_144880	1208.05	592.196	1.0285	1.11e-59	4.15e-59	helicase, putative
PBANKA_120630	8602.69	4215.26	1.0292	1.17e-299	1.36e-298	zinc finger protein, putative
PBANKA_144160	810.219	396.831	1.0298	2e-41	6.1e-41	ataxin-3, putative
PBANKA_136568	185.085	90.5967	1.0307	6.31e-11	1.11e-10	fam-c protein
PBANKA_083360	1616.89	791.201	1.0311	8.76e-78	3.87e-77	importin alpha re-exporter, putative
PBANKA_080910	1315.97	643.471	1.0322	9.21e-65	3.66e-64	proteasome activator 28 subunit beta, putative
PBANKA_123440	1356.05	663.049	1.0322	1.83e-66	7.39e-66	zinc finger protein, putative
PBANKA_083120	4473.91	2186.16	1.0331	4.22e-186	3.43e-185	diacylglycerol kinase, putative
PBANKA_091010	589.714	286.911	1.0394	2.27e-31	6.05e-31	beta-catenin-like protein 1, putative
PBANKA_130760	771.47	375.128	1.0402	2.46e-40	7.41e-40	dephospho-CoA kinase, putative
PBANKA_145410	4925.25	2394.94	1.0402	4.83e-203	4.15e-202	ATP-dependent zinc metalloprotease FTSH 1, putative
PBANKA_123710	6581.18	3199.77	1.0404	7.93e-253	7.96e-252	conserved Plasmodium protein, unknown function
PBANKA_113590	985.413	479.023	1.0406	1.92e-50	6.52e-50	conserved Plasmodium protein, unknown function
PBANKA_010540	3218.33	1562.89	1.0421	2.26e-144	1.5e-143	coatomer alpha subunit, putative
PBANKA_140810	399.829	194.092	1.0426	4.4e-22	1e-21	ribosomal RNA methyltransferase, putative
PBANKA_093980	542.79	263.223	1.0441	2.46e-29	6.38e-29	nucleic acid binding protein, putative
PBANKA_146470	1131.66	548.542	1.0448	1.48e-57	5.43e-57	tryptophan--tRNA ligase, putative
PBANKA_060490	12545.4	6074.51	1.0463	0	0	conserved Plasmodium protein, unknown function
PBANKA_110970	5384.5	2607.02	1.0464	8.1e-220	7.33e-219	conserved protein, unknown function
PBANKA_112850	5325.74	2576.1	1.0478	1.14e-218	1.03e-217	SET domain protein, putative
PBANKA_135730	1684.49	813.875	1.0494	3.06e-83	1.4e-82	zinc finger protein, putative
Novel00275	26.8165	12.947	1.0505	0.013131	0.016161	null
PBANKA_101060	12002.9	5788.59	1.0521	0	0	calmodulin, putative
PBANKA_113470	604.129	291.114	1.0533	9.71e-33	2.64e-32	conserved Plasmodium protein, unknown function
PBANKA_110540	2664.42	1283.24	1.054	2.59e-125	1.55e-124	small ubiquitin-related modifier, putative
PBANKA_122230	1279.72	616.207	1.0543	2.56e-65	1.02e-64	coatomer subunit epsilon, putative
PBANKA_094180	17531.8	8435.46	1.0554	0	0	histone H2B, putative
PBANKA_103440	14122.8	6790.96	1.0563	0	0	plasmepsin IV
PBANKA_113790	3110.45	1494.96	1.057	7.74e-144	5.11e-143	proliferating cell nuclear antigen 1, putative
PBANKA_113240	880.361	422.612	1.0588	1.14e-46	3.74e-46	conserved Plasmodium protein, unknown function
PBANKA_120790	1939.72	930.847	1.0592	8.91e-96	4.46e-95	protein phosphatase PPM10, putative
PBANKA_021180	348.528	167.167	1.06	5.14e-20	1.13e-19	conserved Plasmodium protein, unknown function
PBANKA_122390	735.123	352.47	1.0605	1.06e-39	3.16e-39	protein tyrosine phosphatase
PBANKA_092320	577.505	276.833	1.0608	8.33e-32	2.24e-31	ATP synthase F0 subunit b-like protein, putative
PBANKA_061320	5194.48	2488.35	1.0618	2.46e-219	2.23e-218	DNA polymerase alpha catalytic subunit A, putative
PBANKA_132320	781.048	373.968	1.0625	4.29e-42	1.32e-41	conserved Plasmodium protein, unknown function
PBANKA_100310	10637.3	5092.06	1.0628	0	0	pre-mRNA-processing-splicing factor 8, putative
PBANKA_132260	315.505	151.032	1.0628	2.23e-18	4.71e-18	golgi apparatus membrane protein TVP23, putative
PBANKA_040590	507.093	242.627	1.0635	2.76e-28	7e-28	conserved Plasmodium protein, unknown function
PBANKA_040920	719.039	344.045	1.0635	4.41e-39	1.31e-38	valine--tRNA ligase, putative
PBANKA_144210	912.373	436.525	1.0636	1.46e-48	4.88e-48	conserved Plasmodium protein, unknown function
PBANKA_141070	333.667	159.502	1.0648	2.38e-19	5.14e-19	conserved protein, unknown function
PBANKA_142660	857.142	409.653	1.0651	4.9e-46	1.59e-45	conserved Plasmodium protein, unknown function
PBANKA_130210	456.741	217.877	1.0679	6.3e-26	1.53e-25	50S ribosomal protein L20, putative
PBANKA_123520	838.866	400.084	1.0681	2.25e-45	7.24e-45	single-stranded DNA-binding protein, putative
PBANKA_091430	943.8	449.569	1.0699	1.16e-50	3.94e-50	protein disulfide isomerase related protein, putative
PBANKA_102300	2453.32	1164.22	1.0754	8.5e-121	4.98e-120	myosin-specific chaperone UNC, putative
PBANKA_030340	1077.65	511.055	1.0763	6.97e-58	2.56e-57	RNA-binding protein, putative
PBANKA_103960	2255.46	1069.06	1.0771	1.78e-112	9.82e-112	26S proteasome regulatory subunit RPN6, putative
PBANKA_083610	259.094	122.661	1.0788	9.45e-16	1.88e-15	phosphatidylinositol N-acetylglucosaminyltransferase subunit P, putative
PBANKA_051290	341.161	161.373	1.0801	3.46e-20	7.64e-20	conserved protein, unknown function
PBANKA_021190	1076.22	508.622	1.0813	3.73e-58	1.37e-57	cation transporting ATPase, putative
PBANKA_131920	2764.82	1305.68	1.0824	3.16e-135	2.01e-134	AP-1 complex subunit gamma, putative
PBANKA_082770	371.789	175.447	1.0834	5.51e-22	1.25e-21	replication termination factor, putative
PBANKA_093240	2649.58	1249.71	1.0842	9.65e-131	5.97e-130	berghepain-2
PBANKA_123220	15311.1	7218.16	1.0849	0	0	FACT complex subunit SPT16
PBANKA_142540	1732.67	816.659	1.0852	3.13e-90	1.51e-89	proteasome activator complex subunit 4, putative
PBANKA_010430	232.799	109.649	1.0862	1.87e-14	3.61e-14	cyclin dependent kinase binding protein, putative
PBANKA_110360	705.394	331.935	1.0875	8.03e-40	2.4e-39	cation transporting P-ATPase, putative
PBANKA_102490	8658.59	4074.07	1.0877	0	0	DNA replication licensing factor MCM2, putative
PBANKA_040980	4754.95	2233.02	1.0904	4.1e-214	3.63e-213	ATP synthase F0 subunit d-like protein, putative
PBANKA_130340	1829.26	858.608	1.0912	2.28e-95	1.14e-94	oocyst rupture protein 2
PBANKA_041590	389.887	182.967	1.0915	3.15e-23	7.33e-23	conserved protein, unknown function
PBANKA_135880	1474.11	690.975	1.0931	7.09e-79	3.14e-78	kinetochore protein SPC25, putative
PBANKA_050510	7286.64	3412.76	1.0943	5e-297	5.76e-296	ADP-ribosylation factor, putative
PBANKA_143580	511.512	238.747	1.0993	5.54e-30	1.45e-29	conserved Plasmodium protein, unknown function
PBANKA_103660	2884.53	1346.28	1.0994	6.01e-144	3.98e-143	ribonucleoside-diphosphate reductase small chain, putative
PBANKA_111360	182.072	84.915	1.1004	7.39e-12	1.33e-11	conserved protein, unknown function
PBANKA_144540	8359.92	3898.73	1.1005	0	0	protein transport protein SEC13
PBANKA_020820	1156.27	538.977	1.1012	4.97e-64	1.96e-63	conserved Plasmodium protein, unknown function
PBANKA_143550	2451.06	1141.86	1.102	1.64e-125	9.87e-125	conserved Plasmodium protein, unknown function
PBANKA_091340	6947.16	3236.36	1.1021	2.67e-290	3.03e-289	protein phosphatase PPM8
PBANKA_143900	778.687	362.468	1.1032	1.18e-44	3.77e-44	conserved protein, unknown function
PBANKA_041550	1649.26	767.384	1.1038	1.35e-88	6.42e-88	coatomer subunit beta, putative
PBANKA_071590	2434.16	1132.25	1.1042	2.29e-125	1.38e-124	ubiquitin carboxyl-terminal hydrolase 13, putative
PBANKA_111110	3123.73	1452.56	1.1047	3.11e-155	2.19e-154	RNA pseudouridylate synthase, putative
PBANKA_122340	909.043	422.677	1.1048	1.38e-51	4.77e-51	conserved Plasmodium protein, unknown function
PBANKA_143960	1843.31	857.08	1.1048	3.34e-98	1.7e-97	conserved Plasmodium protein, unknown function
PBANKA_135660	98.9515	45.9608	1.1063	4.18e-07	6.45e-07	UDP-N-acetylglucosamine pyrophosphorylase, putative
PBANKA_121650	3966.08	1839.15	1.1087	2.16e-190	1.79e-189	peptidyl-prolyl cis-trans isomerase, putative
PBANKA_124270	3252.95	1507.55	1.1095	1.08e-161	7.8e-161	AP-1 complex subunit beta, putative
PBANKA_051140	22084	10221.7	1.1114	0	0	peroxiredoxin, putative
PBANKA_130470	164.603	76.1866	1.1114	5.13e-11	9.04e-11	major facilitator superfamily domain-containing protein, putative
PBANKA_122050	3210.26	1485.79	1.1115	1.89e-160	1.36e-159	conserved protein, unknown function
PBANKA_121160	4248.43	1964.66	1.1127	2.06e-202	1.76e-201	conserved Plasmodium protein, unknown function
PBANKA_145460	5844.78	2702.38	1.1129	1.05e-259	1.09e-258	conserved Plasmodium protein, unknown function
PBANKA_136290	1976.81	913.325	1.114	1.02e-105	5.42e-105	lysine--tRNA ligase, putative
PBANKA_031170	9280.04	4283.96	1.1152	0	0	rhoptry neck protein 6, putative
PBANKA_144230	3756.32	1732.79	1.1162	2.88e-184	2.31e-183	conserved Plasmodium protein, unknown function
PBANKA_133200	5639.95	2601.33	1.1164	2.3e-254	2.32e-253	splicing factor U2AF large subunit, putative
PBANKA_070530	530.537	244.482	1.1177	5.39e-32	1.45e-31	SAYSvFN domain-containing protein, putative
PBANKA_081790	1518.92	699.958	1.1177	4.16e-84	1.92e-83	zinc finger protein, putative
PBANKA_112650	5304.67	2444.39	1.1178	3.6e-243	3.49e-242	acetyl-CoA synthetase, putative
PBANKA_070520	858.401	395.336	1.1186	7.21e-50	2.44e-49	ATP synthase-associated protein, putative
PBANKA_021540	41.3793	19.0526	1.1189	0.0010741	0.0014177	fam-b protein
PBANKA_141650	435.78	200.327	1.1212	8.27e-27	2.04e-26	conserved protein, unknown function
PBANKA_070620	164.348	75.508	1.122	3.71e-11	6.56e-11	nucleoside transporter 2, putative
PBANKA_120580	922.603	423.485	1.1234	1.19e-53	4.21e-53	conserved protein, unknown function
PBANKA_082240	283.696	130.1	1.1247	3.56e-18	7.5e-18	conserved Plasmodium protein, unknown function
PBANKA_103380	4517.13	2070.55	1.1254	1.01e-216	9.08e-216	conserved protein, unknown function
PBANKA_130330	7242.48	3318.6	1.1259	2.06630000000002e-310	0	cytochrome b-c1 complex subunit Rieske, putative
PBANKA_102880	621.982	284.499	1.1285	1.4e-37	4.05e-37	DnaJ protein, putative
PBANKA_071540	1006.53	460.168	1.1292	1.05e-58	3.89e-58	ATP synthase-associated protein, putative
PBANKA_143620	4847.56	2212.34	1.1317	1.57e-231	1.48e-230	histone-lysine N-methyltransferase, H3 lysine-4 specific, putative
PBANKA_060400	304.37	138.731	1.1335	1.33e-19	2.9e-19	conserved Plasmodium protein, unknown function
PBANKA_132030	325.841	148.329	1.1354	7.56e-21	1.68e-20	mitochondrial ribosomal protein L28 precursor, putative
PBANKA_113290	1232.04	560.701	1.1357	2.15e-71	9.05e-71	regulator of chromosome condensation, putative
PBANKA_111230	4561.23	2074.29	1.1368	4.43e-222	4.02e-221	ras-related protein Rab-1B, putative
PBANKA_051180	1929.28	877.305	1.1369	3.36e-107	1.8e-106	centrin-3, putative
PBANKA_030650	881.224	400.617	1.1373	2.18e-52	7.6e-52	conserved protein, unknown function
PBANKA_113870	2039.46	927.145	1.1373	1.16e-112	6.41e-112	conserved Plasmodium protein, unknown function
PBANKA_102640	440.452	200.181	1.1377	1.36e-27	3.4e-27	N-acyl-phosphatidylethanolamine-hydrolyzing phospholipase D, putative
PBANKA_091790	3523.62	1601.14	1.138	2.02e-180	1.6e-179	apicoplast integral membrane protein, putative
PBANKA_130260	2195.99	997.4	1.1386	2.07e-120	1.21e-119	DNA primase small subunit, putative
PBANKA_020800	608.047	275.722	1.141	2.07e-37	5.98e-37	conserved protein, unknown function
PBANKA_100940	763.953	346.284	1.1415	2.6e-46	8.45e-46	ER membrane protein complex subunit 4, putative
PBANKA_080300	1357.48	614.469	1.1435	8.86e-79	3.93e-78	origin recognition complex subunit 2, putative
PBANKA_080950	175.504	79.4072	1.1442	3.97e-12	7.22e-12	apicoplast integral membrane protein, putative
PBANKA_080940	1871.35	846.517	1.1445	2.38e-105	1.26e-104	plasma membrane protein 1
PBANKA_093030	7816.4	3534.16	1.1451	0	0	GTP-binding nuclear protein RAN/TC4, putative
PBANKA_124050	181.402	82.0139	1.1452	1.59e-12	2.93e-12	conserved protein, unknown function
PBANKA_090030	1812.75	819.14	1.146	1.53e-102	7.98e-102	PIR protein
PBANKA_020830	447.127	201.741	1.1482	1.96e-28	4.97e-28	novel putative transporter 1
PBANKA_010100	1140.02	514.098	1.1489	1.32e-67	5.39e-67	MYND-type zinc finger protein, putative
PBANKA_131040	6193.89	2792.36	1.1494	7.57e-287	8.51e-286	centrin-2, putative
PBANKA_061620	1868.42	842.181	1.1496	5.12e-106	2.73e-105	conserved Plasmodium protein, unknown function
PBANKA_020730	1353.69	609.976	1.1501	3.18e-79	1.41e-78	conserved protein, unknown function
PBANKA_010760	4705.9	2118.1	1.1517	9.58e-233	9.07e-232	nucleoporin NUP637, putative
PBANKA_060380	704.805	316.688	1.1542	1.08e-43	3.39e-43	O-phosphoseryl-tRNA(Sec) selenium transferase, putative
PBANKA_091570	480.321	215.735	1.1547	1.17e-30	3.08e-30	50S ribosomal protein L2, putative
PBANKA_091980	1428.62	641.584	1.1549	8.14e-84	3.74e-83	bifunctional farnesyl/geranylgeranyl diphosphate synthase, putative
PBANKA_103310	3563.47	1600.08	1.1551	1.02e-186	8.34e-186	conserved protein, unknown function
PBANKA_135180	2069.49	928.737	1.1559	4.17e-117	2.4e-116	26S proteasome regulatory subunit RPN3, putative
PBANKA_100100	3405.16	1527.96	1.1561	4.13e-180	3.26e-179	conserved Plasmodium protein, unknown function
PBANKA_146180	4191.6	1880.79	1.1562	1.08e-213	9.55e-213	26S protease regulatory subunit 8, putative
PBANKA_092590	2091.27	938.161	1.1565	2.52e-118	1.46e-117	conserved Plasmodium protein, unknown function
PBANKA_132670	877.935	393.34	1.1583	7.19e-54	2.55e-53	conserved Plasmodium protein, unknown function
PBANKA_112290	5745.83	2572.91	1.1591	1.04e-274	1.13e-273	hexokinase, putative
PBANKA_071630	77.4574	34.59	1.163	3e-06	4.46e-06	Rab5-interacting protein, putative
PBANKA_143470	6297.54	2805.02	1.1668	4.09e-298	4.73e-297	clathrin heavy chain, putative
PBANKA_010950	1077.04	479.459	1.1676	7.36e-66	2.96e-65	AP2 domain transcription factor, putative
PBANKA_081210	428.284	190.584	1.1681	4.59e-28	1.16e-27	phosphatidylinositol N-acetylglucosaminyltransferase, putative
PBANKA_080310	5737.38	2553.09	1.1682	2.58e-278	2.83e-277	DNA replication licensing factor MCM7, putative
PBANKA_020900	936.496	416.139	1.1702	5.12e-58	1.88e-57	conserved Plasmodium protein, unknown function
PBANKA_113160	4741.7	2102.63	1.1732	1.11e-241	1.07e-240	DNA replication licensing factor MCM6, putative
PBANKA_124370	172.747	76.5546	1.1741	2.03e-12	3.73e-12	thioredoxin-like protein, putative
PBANKA_020490	694.115	307.427	1.1749	2.85e-44	9.03e-44	conserved protein, unknown function
PBANKA_040410	4758.94	2103.98	1.1775	8.9e-244	8.64e-243	DNA-(apurinic or apyrimidinic site) lyase, putative
PBANKA_010260	4249.31	1877.49	1.1784	5.26e-223	4.8e-222	centrosomal protein CEP76, putative
PBANKA_122520	26.8801	11.8681	1.1794	0.0063856	0.0080321	N-acetyltransferase, GNAT family, putative
PBANKA_114390	180.955	79.7105	1.1828	4.53e-13	8.45e-13	conserved protein, unknown function
PBANKA_111860	6741.31	2968.34	1.1834	0	0	cell division cycle protein 48 homologue, putative
PBANKA_052040	3282.72	1442.82	1.186	3.91e-182	3.11e-181	dynamin-like protein, putative
PBANKA_101952	43.4451	19.0849	1.1868	0.00040403	0.00054608	small nucleolar RNA snoR26
PBANKA_103290	2678.14	1174.6	1.1891	1.03e-153	7.17e-153	conserved Plasmodium protein, unknown function
PBANKA_111630	1201.98	526.883	1.1899	3.59e-75	1.55e-74	malate:quinone oxidoreductase, putative
PBANKA_130660	4003.04	1752.69	1.1915	1.76e-216	1.58e-215	conserved Plasmodium protein, unknown function
PBANKA_080670	4563.79	1996.48	1.1928	4.1e-241	3.95e-240	conserved Plasmodium protein, unknown function
PBANKA_082920	566.242	247.54	1.1938	1.44e-37	4.18e-37	conserved protein, unknown function
PBANKA_021080	741.161	323.384	1.1965	2.01e-48	6.69e-48	conserved Plasmodium protein, unknown function
PBANKA_103830	960.152	418.058	1.1996	7.33e-62	2.8e-61	translocation associated membrane protein, putative
PBANKA_100540	2835.08	1233.65	1.2005	4.08e-164	2.99e-163	conserved Plasmodium protein, unknown function
PBANKA_144650	5675.69	2467.68	1.2016	1.7e-289	1.93e-288	asparagine-rich protein, putative
PBANKA_093320	153.467	66.4926	1.2067	1.29e-11	2.31e-11	conserved Plasmodium protein, unknown function
PBANKA_091030	3345.68	1448.92	1.2073	1.75e-190	1.45e-189	guanylyl cyclase, putative
PBANKA_071550	2133.88	924.086	1.2074	3.01e-129	1.85e-128	phosphoglucomutase-2
PBANKA_092950	491.541	212.45	1.2102	1.19e-33	3.29e-33	histone acetyltransferase MYST, putative
PBANKA_091270	1600.68	691.364	1.2112	1.62e-100	8.34e-100	3-oxo-5-alpha-steroid 4-dehydrogenase, putative
PBANKA_050460	636.129	274.74	1.2113	7.92e-43	2.45e-42	rRNA (cytosine-C(5))-methyltransferase, putative
PBANKA_113370	3185.51	1374.6	1.2125	3.63e-184	2.9e-183	conserved Plasmodium protein, unknown function
Novel00242	91.6482	39.5358	1.2129	1.52e-07	2.39e-07	null
PBANKA_142510	4515.71	1947.54	1.2133	6.45e-246	6.33e-245	karyopherin alpha, putative
PBANKA_082080	5984.76	2566.92	1.2213	0	0	regulator of chromosome condensation-PP1-interacting protein
PBANKA_144740	567.38	243.225	1.222	5.32e-39	1.57e-38	conserved Plasmodium protein, unknown function
PBANKA_130680	5223.64	2235.92	1.2242	4.25e-280	4.68e-279	protein transport protein SEC7, putative
PBANKA_136240	1835.97	785.452	1.2249	9.52e-116	5.4e-115	conserved Plasmodium protein, unknown function
PBANKA_020650	1795.42	767.898	1.2253	1.76e-113	9.79e-113	ras-related protein Rab-5C, putative
PBANKA_123270	958.683	409.891	1.2258	5.93e-64	2.33e-63	zinc finger protein, putative
PBANKA_041100	48.0123	20.4994	1.2278	0.00012875	0.00017903	YGGT family protein, putative
PBANKA_071330	1644.12	701.926	1.2279	3.22e-105	1.7e-104	histidine triad nucleotide-binding protein 1, putative
PBANKA_102450	396.124	169.022	1.2287	3.11e-28	7.88e-28	conserved Plasmodium protein, unknown function
PBANKA_041790	3688.5	1573.77	1.2288	4.87e-213	4.29e-212	nucleoporin NUP138
PBANKA_050710	766.102	326.783	1.2292	4.11e-52	1.43e-51	CDGSH iron-sulfur domain-containing protein, putative
PBANKA_132730	4656.23	1984.38	1.2305	1.05e-257	1.07e-256	fam-a protein
PBANKA_131840	1498.82	638.347	1.2314	4.67e-97	2.36e-96	6-phosphogluconate dehydrogenase, decarboxylating, putative
PBANKA_135470	423.462	180.212	1.2325	3.29e-30	8.63e-30	GPI mannosyltransferase 3, putative
PBANKA_140870	394.378	167.733	1.2334	3.4e-28	8.62e-28	conserved Plasmodium protein, unknown function
PBANKA_062340	1872.27	796.225	1.2335	3.45e-119	2.01e-118	fam-a protein
PBANKA_083560	1486.11	631.716	1.2342	1.1e-96	5.55e-96	cAMP-dependent protein kinase catalytic subunit
PBANKA_103180	1151.01	488.766	1.2357	1.04e-76	4.56e-76	conserved protein, unknown function
PBANKA_101690	355.202	150.794	1.2361	8.87e-26	2.16e-25	conserved Plasmodium protein, unknown function
PBANKA_113720	3895.31	1648.04	1.241	2.63e-226	2.43e-225	protein transport protein Sec24A, putative
PBANKA_145640	1524.73	644.723	1.2418	6.88e-100	3.54e-99	SNARE protein, putative
PBANKA_121980	1312.81	555.032	1.242	3.29e-87	1.55e-86	Cg2 protein, putative
PBANKA_083580	344.047	145.27	1.2439	2.77e-25	6.68e-25	U2 small nuclear ribonucleoprotein B'', putative
PBANKA_140070	10803.8	4557.63	1.2452	0	0	Plasmodium exported protein, unknown function
PBANKA_112700	9984.05	4210.22	1.2457	0	0	choline/ethanolaminephosphotransferase
PBANKA_131670	875.709	368.941	1.2471	2.2e-60	8.3e-60	conserved Plasmodium protein, unknown function
PBANKA_101290	907.191	381.888	1.2483	1.38e-62	5.32e-62	SNARE protein, putative
Novel00330	619.725	260.872	1.2483	8.53e-44	2.68e-43	null
PBANKA_114600	2668.56	1122.57	1.2492	2.54e-166	1.88e-165	tryptophan-rich protein
PBANKA_124470	2446.67	1029.19	1.2493	4.29e-154	3e-153	conserved Plasmodium protein, unknown function
PBANKA_080060	279.341	117.137	1.2538	4.84e-21	1.08e-20	centrin, putative
PBANKA_111700	19409.4	8130.97	1.2553	0	0	histone H2A, putative
PBANKA_020630	8869.22	3706.54	1.2587	0	0	centrin-1, putative
Novel00086	123.117	51.4201	1.2596	3.29e-10	5.6e-10	null
PBANKA_122620	894.649	372.84	1.2628	7.85e-63	3.04e-62	methionine aminopeptidase 1c, putative
PBANKA_122430	40.4531	16.83	1.2652	0.00036896	0.00050062	UDP-N-acetylglucosamine transferase subunit ALG13, putative
PBANKA_143610	3338.03	1387.18	1.2668	5.55e-206	4.79e-205	heterochromatin protein 1
PBANKA_010730	2944.1	1222.62	1.2678	4.07e-185	3.28e-184	T-complex protein 1 subunit zeta, putative
PBANKA_101720	1082.81	449.569	1.2682	2.2e-75	9.51e-75	conserved Plasmodium protein, unknown function
PBANKA_123070	1257.43	521.682	1.2692	8.04e-87	3.78e-86	protein phosphatase, putative
PBANKA_140730	2209.31	916.497	1.2694	1.96e-144	1.3e-143	tyrosine recombinase, putative
PBANKA_130140	1822.58	755.921	1.2697	8.04e-122	4.74e-121	proteasome subunit alpha type-1, putative
PBANKA_100090	184.723	76.5708	1.2705	8.71e-15	1.7e-14	conserved Plasmodium protein, unknown function
PBANKA_081520	3133.46	1296.13	1.2735	1.01e-196	8.56e-196	phospholipid or glycerol acyltransferase, putative
PBANKA_021090	195.858	80.9673	1.2744	1.12e-15	2.23e-15	dolichyl-diphosphooligosaccharide--protein glycosyltransferase subunit OST2, putative
PBANKA_030750	871.933	360.294	1.275	2.23e-62	8.58e-62	conserved protein, unknown function.
PBANKA_121510	1930.94	797.901	1.275	3.6e-129	2.2e-128	Rh5 interacting protein, putative
Novel00332	237.771	98.2138	1.2756	1.04e-18	2.23e-18	null
PBANKA_133110	460.071	189.538	1.2794	1.89e-34	5.28e-34	conserved Plasmodium protein, unknown function
PBANKA_041820	4186.31	1723.96	1.28	1.25e-252	1.25e-251	ras-related protein RAB7, putative
PBANKA_110660	70.953	29.1146	1.2851	1.34e-06	2.03e-06	conserved protein, unknown function
PBANKA_130120	91.2651	37.4265	1.286	3.71e-08	5.93e-08	mediator of RNA polymerase II transcription subunit 31, putative
PBANKA_121000	173.715	71.1438	1.2879	3.04e-14	5.84e-14	heptatricopeptide repeat-containing protein, putative
PBANKA_112420	1224.8	501.502	1.2882	9.78e-87	4.59e-86	DNA polymerase 1, putative
PBANKA_061030	3147.69	1288.6	1.2885	2.72e-201	2.32e-200	polyubiquitin, putative
PBANKA_144350	7326.18	2996.46	1.2898	0	0	WD repeat-containing protein, putative
PBANKA_060470	611.645	249.892	1.2914	1.15e-45	3.7e-45	shewanella-like protein phosphatase 2, putative
PBANKA_114400	2049.01	836.884	1.2918	6.74e-139	4.33e-138	26S proteasome regulatory subunit RPN11, putative
PBANKA_110860	647.425	264.335	1.2923	3.11e-48	1.04e-47	alpha-soluble NSF attachment protein, putative
PBANKA_111880	361.303	147.444	1.293	4.68e-28	1.18e-27	conserved Plasmodium protein, unknown function
PBANKA_083590	552.477	225.397	1.2934	1.33e-41	4.05e-41	protein kish, putative
PBANKA_090720	3266.66	1329.69	1.2967	6.98e-210	6.1e-209	EELM2 domain-containing protein, putative
PBANKA_142590	3972.01	1616.8	1.2967	2.57e-247	2.53e-246	conserved protein, unknown function
PBANKA_122310	2222.98	902.346	1.3007	5.21e-151	3.56e-150	proteasome subunit alpha type-6, putative
PBANKA_030520	1500.86	608.493	1.3025	2.29e-106	1.22e-105	conserved Plasmodium protein, unknown function
PBANKA_030940	4552.99	1845.53	1.3028	1.78e-278	1.95e-277	conserved Plasmodium protein, unknown function
PBANKA_030490	58309.6	23633.3	1.3029	0	0	serine repeat antigen 3
PBANKA_040500	458.997	185.719	1.3054	1.43e-35	4.05e-35	ATP synthase-associated protein, putative
PBANKA_060810	1433.68	579.831	1.306	2.38e-102	1.24e-101	conserved protein, unknown function
PBANKA_146490	3778.02	1527.91	1.3061	2.99e-240	2.87e-239	rhoptry neck protein 3, putative
PBANKA_110310	1217.17	491.279	1.3089	2.86e-88	1.36e-87	actin-depolymerizing factor 1
PBANKA_135760	748.464	302.016	1.3093	2.38e-56	8.66e-56	conserved Plasmodium protein, unknown function
PBANKA_040640	2846.41	1148.34	1.3096	1.25e-189	1.03e-188	zinc finger protein, putative
PBANKA_020790	254.08	102.465	1.3102	1.17e-20	2.6e-20	conserved Plasmodium protein, unknown function
PBANKA_061930	4382.49	1766.22	1.3111	8.89e-273	9.54e-272	conserved Plasmodium protein, unknown function
PBANKA_103945	24.0167	9.67791	1.3113	0.0050426	0.0063901	small nucleolar RNA snoR22
PBANKA_092620	371.662	149.602	1.3129	1.72e-29	4.48e-29	GPI transamidase component GPI16
PBANKA_122440	1973.83	794.196	1.3134	4.49e-138	2.87e-137	ferlin-like protein
PBANKA_051110	1220.19	490.297	1.3154	2.65e-89	1.27e-88	conserved Plasmodium protein, unknown function
PBANKA_071260	21294.9	8549.66	1.3166	0	0	14-3-3 protein
PBANKA_113650	141.555	56.8308	1.3166	2.75e-12	5.03e-12	conserved Plasmodium protein, unknown function
PBANKA_093280	1330.16	533.999	1.3167	7.78e-97	3.92e-96	conserved protein, unknown function
PBANKA_101770	2286.52	917.803	1.3169	5.73e-158	4.1e-157	cytochrome b-c1 complex subunit 6, putative
PBANKA_080960	1504.05	602.569	1.3197	1.1e-108	5.94e-108	conserved Plasmodium protein, unknown function
PBANKA_144680	7370.55	2951.25	1.3204	0	0	60 kDa chaperonin, putative
Novel00074	28.69	11.484	1.3209	0.0019699	0.0025529	null
PBANKA_041450	1702.61	681.249	1.3215	6.98e-122	4.12e-121	protein YOP1, putative
PBANKA_093500	2193.72	877.737	1.3215	4.09e-153	2.83e-152	ATPase, putative
PBANKA_041140	752.253	300.921	1.3218	1.95e-57	7.11e-57	conserved Plasmodium protein, unknown function
PBANKA_132090	3233.1	1293.03	1.3222	7.28e-215	6.47e-214	thioredoxin 1, putative
PBANKA_145990	676.031	270.343	1.3223	5.24e-52	1.82e-51	signal recognition particle receptor subunit beta, putative
PBANKA_123730	826.953	330.601	1.3227	9.63e-63	3.72e-62	inner membrane complex protein, putative
PBANKA_121170	1641.6	655.82	1.3237	2.4e-118	1.39e-117	conserved Plasmodium protein, unknown function
PBANKA_091330	763.111	304.255	1.3266	1.46e-58	5.39e-58	regulator of chromosome condensation, putative
PBANKA_110075	31.4685	12.5467	1.3266	0.0011322	0.0014915	fam-a protein
PBANKA_051620	3221.7	1282.75	1.3286	7.31e-216	6.51e-215	phosphatidylinositol N-acetylglucosaminyltransferase subunit A, putative
PBANKA_041500	1116.65	444.287	1.3296	1.15e-83	5.26e-83	Maf-like protein, putative
PBANKA_083640	167.402	66.4926	1.332	1.94e-14	3.74e-14	Plasmodium exported protein, unknown function
PBANKA_130530	3210.49	1275.26	1.332	4.28e-216	3.83e-215	FACT complex subunit SSRP1, putative
PBANKA_120650	380.676	151.129	1.3328	9.21e-31	2.43e-30	AP-5 complex subunit sigma-1, putative
PBANKA_010940	184.074	73.0631	1.3331	7.8e-16	1.56e-15	succinate dehydrogenase subunit 3, putative
PBANKA_020540	879.704	349.056	1.3336	2.06e-67	8.41e-67	proteasome subunit beta type-3, putative
PBANKA_071110	398.753	158.055	1.3351	3.98e-32	1.07e-31	conserved Plasmodium protein, unknown function
PBANKA_110790	222.738	88.0224	1.3394	7.1e-19	1.52e-18	triose phosphate transporter
PBANKA_124000	3888.48	1536.09	1.3399	1.85e-256	1.88e-255	structural maintenance of chromosomes protein 6, putative
PBANKA_052330	736.295	289.942	1.3445	7.57e-58	2.78e-57	methyltransferase, putative
PBANKA_070320	1511.51	595.158	1.3446	1.61e-112	8.87e-112	ribosomal protein L21, apicoplast, putative
PBANKA_092670	19355.1	7618.51	1.3451	0	0	exported protein 1
Novel00329	82.1943	32.3352	1.3459	6.97e-08	1.1e-07	null
PBANKA_070180	1060.71	416.995	1.3469	2.2e-81	9.92e-81	conserved protein, unknown function
PBANKA_134000	354.128	139.132	1.3478	2.63e-29	6.8e-29	dihydrofolate synthase/folylpolyglutamate synthase, putative
PBANKA_110910	320.891	125.882	1.35	9.11e-27	2.24e-26	ERCC4 domain-containing protein, putative
PBANKA_140990	1121.5	439.895	1.3502	4.09e-86	1.91e-85	AP-1 complex subunit mu-1, putative
PBANKA_140910	647.235	253.626	1.3516	9.93e-52	3.43e-51	ras-related protein Rab-5B, putative
PBANKA_093290	352.254	137.782	1.3542	2.35e-29	6.09e-29	glycerol-3-phosphate dehydrogenase, putative
PBANKA_123600	275.722	107.795	1.3549	2.28e-23	5.33e-23	conserved protein, unknown function
PBANKA_040150	6161.49	2405.61	1.3569	0	0	exportin-1, putative
PBANKA_061430	741.245	287.925	1.3643	1.9e-59	7.07e-59	cysteine desulfurase
PBANKA_135840	658.272	255.4	1.3659	2.61e-53	9.17e-53	ubiquitin-conjugating enzyme E2, putative
PBANKA_094250	2954.94	1146.08	1.3664	1.24e-209	1.08e-208	thioredoxin-like mero protein, putative
PBANKA_123790	2103.53	814.275	1.3692	4.24e-156	2.99e-155	mitochondrial-processing peptidase subunit alpha, putative
PBANKA_144400	965.251	373.208	1.3709	1.12e-76	4.92e-76	macrophage migration inhibitory factor
PBANKA_113640	674.411	260.665	1.3714	7.38e-55	2.65e-54	ER membrane protein complex subunit 3, putative
PBANKA_132630	3745.7	1444.41	1.3748	6.38e-259	6.56e-258	cytochrome c1 precursor, putative
PBANKA_052380	1908.12	735.708	1.3749	4.58e-144	3.03e-143	apical asparagine-rich protein AARP, putative
PBANKA_052000	816.01	313.9	1.3783	3.85e-66	1.55e-65	pyruvate kinase 2, putative
PBANKA_020150	5152.15	1978.78	1.3806	0	0	Plasmodium exported protein, unknown function
PBANKA_131110	337.018	129.373	1.3813	7.06e-29	1.81e-28	mitochondrial ribosomal protein S14 precursor, putative
PBANKA_140420	137.851	52.8831	1.3822	7.51e-13	1.39e-12	conserved Plasmodium protein, unknown function
Novel00290	1664.81	638.493	1.3826	1.67e-128	1.02e-127	null
PBANKA_081890	26677	10217.5	1.3846	0	0	endoplasmic reticulum chaperone BiP, putative
PBANKA_142400	1242.07	473.661	1.3908	4.56e-99	2.34e-98	PUB domain-containing protein, putative
PBANKA_134540	1581.54	602.407	1.3925	5.69e-124	3.39e-123	ER lumen protein retaining receptor 1, putative
PBANKA_070800	3506.44	1334.41	1.3938	1.14e-250	1.13e-249	protein transport protein SEC23, putative
Novel00213	30.2441	11.484	1.397	0.00088183	0.0011702	null
PBANKA_080130	2039.7	774.02	1.3979	6.4e-157	4.54e-156	conserved protein, unknown function
PBANKA_135990	468.802	177.573	1.4006	2.79e-40	8.39e-40	WD repeat-containing protein 92, putative
PBANKA_031350	536.306	202.517	1.405	5.56e-46	1.8e-45	TMEM121 domain-containing protein, putative
PBANKA_102140	1467.65	554.001	1.4055	2.16e-117	1.24e-116	cytochrome c oxidase assembly protein COX14, putative
PBANKA_081270	3028.32	1140.04	1.4094	5.74e-225	5.27e-224	onserved Plasmodium protein, unknown function
PBANKA_071410	111.897	42.0939	1.4105	5.26e-11	9.27e-11	trafficking protein particle complex subunit 2-like protein, putative
PBANKA_121620	520.858	195.155	1.4163	3.65e-45	1.17e-44	diacylglycerol O-acyltransferase, putative
PBANKA_132680	590.683	221.146	1.4174	6.42e-51	2.19e-50	replication factor C subunit 3, putative
PBANKA_080220	2223.09	831.667	1.4185	1.97e-173	1.51e-172	serine/threonine protein kinase, putative
PBANKA_111870	2481.92	928.095	1.4191	2.88e-191	2.41e-190	acyl-CoA synthetase, putative
PBANKA_136090	737.986	275.092	1.4237	3.6e-63	1.4e-62	GTPase, putative
PBANKA_041650	6137.71	2284.44	1.4259	0	0	copper-transporting ATPase
PBANKA_133180	994.492	369.571	1.4281	7.22e-84	3.32e-83	derlin-1, putative
PBANKA_050550	348.805	129.519	1.4293	1.57e-31	4.19e-31	apicoplast integral membrane protein, putative
PBANKA_103810	161.952	60.0191	1.4321	1.44e-15	2.85e-15	DNA-directed RNA polymerase II subunit RPB4, putative
PBANKA_132870	371.512	137.588	1.4331	1.63e-33	4.5e-33	ribonuclease Z, putative
PBANKA_083260	736.127	272.372	1.4344	8.01e-64	3.14e-63	proteasome subunit beta type-6, putative
PBANKA_120980	4454.58	1646.49	1.4359	0	0	proteasome subunit beta type-5, putative
PBANKA_050220	2332.9	859.687	1.4402	1.88e-185	1.52e-184	26S proteasome regulatory subunit p55, putative
PBANKA_141380	567.987	209.213	1.4409	2.57e-50	8.7e-50	conserved protein, unknown function
PBANKA_111770	1930.69	710.715	1.4418	9.5e-157	6.73e-156	malate dehydrogenase, putative
PBANKA_113040	1819.11	668.431	1.4444	4.76e-149	3.21e-148	proteasome subunit alpha type-4, putative
PBANKA_122080	18473.3	6759.19	1.4505	0	0	conserved Plasmodium protein, unknown function
PBANKA_140490	8989.35	3286.98	1.4515	0	0	26S protease regulatory subunit 10B, putative
PBANKA_080800	6420.21	2343.15	1.4542	0	0	cdc2-related protein kinase 4, putative
PBANKA_112360	197.231	71.968	1.4545	4.7e-19	1.01e-18	N-acetylglucosaminyl-phosphatidylinositol de-N-acetylase, putative
PBANKA_131540	1449.19	528.492	1.4553	1.74e-122	1.03e-121	calcineurin subunit B, putative
PBANKA_121010	1026.04	373.935	1.4562	3.85e-89	1.85e-88	DNA repair protein RAD23, putative
PBANKA_080730	344.216	125.251	1.4585	4.21e-32	1.14e-31	conserved protein, unknown function
PBANKA_041080	1351.17	491.262	1.4596	3.59e-115	2.03e-114	ubiquitin-protein ligase, putative
PBANKA_112350	27075.7	9837.43	1.4606	0	0	SNF2 helicase, putative
PBANKA_050260	4036.11	1465.17	1.4619	4.12e-304	4.82e-303	peptidase, putative
PBANKA_021150	1703.55	618.009	1.4628	3.12e-143	2.05e-142	proteasome subunit alpha type-5, putative
PBANKA_030890	1319.57	478.542	1.4634	2.18e-113	1.21e-112	conserved Plasmodium protein, unknown function
PBANKA_140150	621.897	224.932	1.4672	2.75e-56	9.98e-56	ATP synthase-associated protein, putative
PBANKA_111180	307.17	111.048	1.4679	4.53e-29	1.17e-28	glutathione synthetase
PBANKA_113050	1828.05	659.913	1.47	5.87e-154	4.09e-153	proteasome subunit alpha type-7, putative
PBANKA_120005	12.019	4.33184	1.4723	0.033528	0.040064	fam-a protein
PBANKA_100870	3653.75	1316.52	1.4726	4.64e-283	5.16e-282	conserved Plasmodium protein, unknown function
PBANKA_020300	5927.83	2130.41	1.4764	0	0	chromatin assembly factor 1 protein WD40 domain, putative
PBANKA_070110	3596.5	1292.38	1.4766	1.22e-280	1.35e-279	CRA domain-containing protein, putative
PBANKA_050600	8048.93	2890.16	1.4776	0	0	schizont egress antigen-1
PBANKA_122300	6629.6	2376.71	1.48	0	0	conserved Plasmodium protein, unknown function
PBANKA_114620	462.448	165.559	1.4819	3.02e-43	9.41e-43	Plasmodium exported protein, unknown function
PBANKA_140410	442.687	158.233	1.4842	1.37e-41	4.18e-41	site-2 protease S2P
PBANKA_122540	3467.52	1235.97	1.4883	2.58e-275	2.8e-274	gamete release protein
Novel00117	18.2251	6.48968	1.4897	0.0072691	0.0091211	null
PBANKA_080450	41158.7	14648.5	1.4904	0	0	rhoptry-associated membrane antigen, putative
PBANKA_131550	7018.14	2494.95	1.4921	0	0	sortilin, putative
PBANKA_041440	3307.19	1174.2	1.4939	3.46e-266	3.62e-265	formate-nitrite transporter, putative
PBANKA_081310	1918.96	681.196	1.4942	1.07e-164	7.84e-164	conserved Plasmodium protein, unknown function
PBANKA_103800	1653.43	586.882	1.4943	4.28e-144	2.84e-143	cytochrome c, putative
PBANKA_132860	531.931	187.538	1.5041	1.87e-50	6.37e-50	mediator of RNA polymerase II transcription subunit 4, putative
PBANKA_131570	10296.1	3625.16	1.506	0	0	rhoptry neck protein 2
PBANKA_052370	10229.6	3600.52	1.5065	0	0	conserved Plasmodium protein, unknown function
PBANKA_080580	1845.77	649.282	1.5073	2.32e-161	1.67e-160	RNA-binding protein, putative
PBANKA_112570	2025.85	712.457	1.5077	1.71e-175	1.33e-174	mitochondrial ribosomal protein L46 precursor, putative
PBANKA_010710	1407.39	494.645	1.5086	4.41e-126	2.65e-125	proteasome subunit alpha type-2, putative
PBANKA_091870	407.387	143.015	1.5102	1.96e-39	5.82e-39	A/G-specific adenine glycosylase, putative
PBANKA_093200	11735	4119.87	1.5102	0	0	rhoptry neck protein 4
PBANKA_103260	2948.48	1035.02	1.5103	2.73e-245	2.67e-244	cytidine diphosphate-diacylglycerol synthase, putative
PBANKA_121740	1577.13	549.104	1.5221	6.14e-142	4e-141	conserved Plasmodium protein, unknown function
PBANKA_091120	481.097	167.248	1.5243	7.72e-47	2.53e-46	apicoplast ribosomal protein S14p/S29e precursor, putative
PBANKA_131960	355.746	123.627	1.5249	2.7e-35	7.59e-35	polyprenol reductase, putative
PBANKA_140200	5181.84	1799.99	1.5255	0	0	sodium/hydrogen exchanger, putative
PBANKA_122650	1464.93	508.687	1.526	4.49e-133	2.81e-132	proteasome subunit beta type-4, putative
PBANKA_052350	111.875	38.8248	1.5268	3.05e-12	5.57e-12	AP-4 complex subunit sigma, putative
PBANKA_051510	59.2747	20.5318	1.5296	4.11e-07	6.34e-07	conserved Plasmodium protein, unknown function
PBANKA_141680	979.751	338.667	1.5325	2.8e-92	1.37e-91	conserved Plasmodium protein, unknown function
Novel00328	142.503	49.2461	1.5329	2.93e-15	5.77e-15	null
PBANKA_080350	1489.94	514.191	1.5349	2.58e-136	1.64e-135	ATP synthase subunit C, putative
PBANKA_121760	41341.7	14262.7	1.5354	0	0	histone H2A.Z, putative
PBANKA_050470	939.543	323.546	1.538	3.24e-89	1.55e-88	ribosomal silencing factor RsfS, putative
PBANKA_052090	3027.37	1040.5	1.5408	7.03e-259	7.22e-258	antigen UB05, putative
PBANKA_040480	7793.77	2677.79	1.5413	0	0	FAD-dependent glycerol-3-phosphate dehydrogenase, putative
PBANKA_093430	1413.35	485.286	1.5422	7.57e-131	4.7e-130	UDP-galactose transporter, putative
PBANKA_145130	368.02	126.249	1.5435	4.28e-37	1.23e-36	S-adenosyl-methyltransferase, putative
PBANKA_135680	2616.11	896.002	1.5459	3.86e-229	3.61e-228	conserved Plasmodium protein, unknown function
PBANKA_083290	2598.18	888.644	1.5478	2.41e-228	2.25e-227	protein MAM3, putative
PBANKA_143860	1060.2	361.954	1.5505	5.03e-101	2.6e-100	vacuolar iron transporter
PBANKA_145020	7751.78	2643.84	1.5519	0	0	serine hydroxymethyltransferase, putative
PBANKA_121710	1523.03	514.098	1.5668	1.2e-143	7.9e-143	protein kinase, putative
PBANKA_083630	4411.75	1487.75	1.5682	0	0	cytoadherence linked asexual protein 9
PBANKA_134330	5075.77	1710.76	1.569	0	0	proteasome subunit beta type-7, putative
Novel00276	171.905	57.8127	1.5722	1.07e-18	2.28e-18	null
PBANKA_110950	170.16	57.1664	1.5737	1.27e-18	2.71e-18	conserved protein, unknown function
PBANKA_050640	886.165	297.603	1.5742	2.2e-87	1.04e-86	conserved Plasmodium protein, unknown function
PBANKA_050560	947.357	317.702	1.5762	3.07e-93	1.51e-92	endomembrane protein 70, putative
Novel00209	112.715	37.7944	1.5764	7.58e-13	1.41e-12	null
PBANKA_070870	233.96	78.3283	1.5787	4.48e-25	1.08e-24	mediator of RNA polymerase II transcription subunit 7, putative
PBANKA_093000	370.841	124.027	1.5801	1.26e-38	3.72e-38	AP-1 complex subunit sigma, putative
PBANKA_114560	2145.43	716.4	1.5824	7.41e-199	6.27e-198	conserved Plasmodium protein, unknown function
PBANKA_110140	5864.12	1955.46	1.5844	0	0	rhoptry-associated protein 2/3
PBANKA_140320	184.872	61.4174	1.5898	2.6e-20	5.76e-20	cyclin, putative
PBANKA_061730	917.93	304.901	1.59	1.1e-91	5.35e-91	conserved protein, unknown function
PBANKA_070280	18393.9	6090.83	1.5945	0	0	protein disulfide isomerase
PBANKA_102150	345.333	114.349	1.5945	1.36e-36	3.89e-36	copper transporter, putative
PBANKA_041850	6370.55	2106.3	1.5967	0	0	Plasmodium exported protein, unknown function
PBANKA_091165	31.4261	10.3889	1.5969	0.0001656	0.00022888	U2 spliceosomal RNA
PBANKA_101460	577.164	190.774	1.5971	1.54e-59	5.76e-59	serine/threonine protein phosphatase 2A activator, putative
Novel00031	16.3303	5.37841	1.6023	0.0075448	0.0094449	null
PBANKA_071830	851.834	280.486	1.6026	1.27e-86	5.97e-86	DNA helicase MCM9, putative
PBANKA_143730	12097.2	3981.51	1.6033	0	0	endoplasmin, putative
PBANKA_090180	4818.96	1585.81	1.6035	0	0	conserved Plasmodium protein, unknown function
PBANKA_090020	660.879	215.686	1.6155	8.39e-69	3.46e-68	PIR protein
PBANKA_145930	41220.5	13430	1.6179	0	0	actin I
PBANKA_041810	4517.06	1459.61	1.6298	0	0	conserved protein, unknown function
PBANKA_142410	432.83	139.73	1.6312	9.34e-47	3.06e-46	mediator of RNA polymerase II transcription subunit 21, putative
PBANKA_041510	497.918	160.694	1.6316	1.82e-53	6.4e-53	conserved Plasmodium protein, unknown function
PBANKA_124180	11350.1	3656.76	1.6341	0	0	DNA replication licensing factor MCM3, putative
PBANKA_083300	18572.4	5980.5	1.6348	0	0	profilin
PBANKA_110500	1480.12	475.532	1.6381	9.67e-150	6.55e-149	conserved protein, unknown function
PBANKA_061970	4391.97	1410.74	1.6384	0	0	rhoptry-associated leucine zipper-like protein 1, putative
PBANKA_061300	1049.13	336.012	1.6426	4.58e-109	2.47e-108	conserved Plasmodium protein, unknown function
PBANKA_051930	12729.2	4067.53	1.6459	0	0	conserved Plasmodium protein, unknown function
PBANKA_000160	1550.5	494.867	1.6476	2.18e-157	1.55e-156	reticulocyte binding protein, putative
PBANKA_111210	379.199	120.968	1.6483	4.46e-42	1.37e-41	conserved Plasmodium protein, unknown function
PBANKA_141550	1672.6	533.05	1.6498	1.87e-169	1.41e-168	U4/U6.U5 tri-snRNP-associated protein 2, putative
PBANKA_050140	2670.19	842.682	1.6639	5.51e-261	5.71e-260	rhoptry neck protein 12
PBANKA_093690	1306	412.114	1.664	1.68e-136	1.08e-135	actin-like protein, putative
PBANKA_145660	43.4875	13.6741	1.6691	3.87e-06	5.74e-06	dolichyl-diphosphooligosaccharide--protein glycosyltransferase subunit OST5, putative
Novel00319	13.8501	4.34801	1.6715	0.010928	0.013516	null
PBANKA_030360	6245.45	1959.2	1.6725	0	0	26S proteasome regulatory subunit RPN1, putative
PBANKA_122360	497.034	155.38	1.6775	1.3e-55	4.69e-55	YEATS domain-containing protein, putative
PBANKA_122500	8147.35	2543.12	1.6797	0	0	serine/threonine protein kinase, FIKK family
PBANKA_140350	3092.66	957.949	1.6908	1.17e-304	1.37e-303	MCL1 domain-containing protein, putative
PBANKA_093270	218.257	67.6038	1.6909	6.42e-26	1.56e-25	conserved protein, unknown function
PBANKA_101560	2191.3	678.319	1.6917	7.62e-225	6.99e-224	apicoplast ribosomal protein L15 precursor, putative
PBANKA_141610	3103.38	956.292	1.6983	1.7e-307	2e-306	conserved Plasmodium protein, unknown function
PBANKA_080780	458.997	141.387	1.6988	1.49e-52	5.2e-52	DNA replication complex GINS protein, putative
PBANKA_145370	18072.2	5548.55	1.7036	0	0	AP2 domain transcription factor, putative
PBANKA_134440	3865.36	1185.28	1.7054	0	0	AMP deaminase, putative
PBANKA_102420	2463.48	754.228	1.7076	3.84e-253	3.86e-252	conserved Plasmodium protein, unknown function
PBANKA_083220	1064.03	325.752	1.7077	3.37e-117	1.94e-116	PUB domain-containing protein, putative
PBANKA_140980	372.629	113.383	1.7165	8.28e-44	2.61e-43	ATP synthase subunit gamma, mitochondrial, putative
PBANKA_101580	3295.33	1000.81	1.7192	0	0	conserved Plasmodium protein, unknown function
PBANKA_102010	5801.42	1749.13	1.7298	0	0	serine/threonine protein phosphatase 7
PBANKA_113620	757.789	228.346	1.7306	8.37e-87	3.93e-86	ATP synthase-associated protein, putative
PBANKA_000480	3811.68	1145.94	1.7339	0	0	PIR protein
PBANKA_145400	2615.46	786.045	1.7344	4.94e-273	5.31e-272	DNA gyrase subunit B, putative
PBANKA_051910	72506.3	21739.3	1.7378	0	0	conserved Plasmodium protein, unknown function
PBANKA_020160	60228.4	17993.7	1.743	0	0	early transcribed membrane protein
PBANKA_091560	3154.71	942.007	1.7437	0	0	aquaglyceroporin
PBANKA_133400	3011.03	892.62	1.7541	1.86360000018031e-314	2.24269999998861e-313	conserved Plasmodium protein, unknown function
PBANKA_123310	1634.7	482.761	1.7596	2.05e-182	1.64e-181	proteasome subunit beta type-1, putative
PBANKA_103210	13447	3961.29	1.7632	0	0	rhoptry-associated protein 1
PBANKA_103920	866.342	254.689	1.7662	1.79e-101	9.3e-101	conserved Plasmodium protein, unknown function
PBANKA_071510	436.034	128.023	1.768	6.14e-53	2.15e-52	ubiquitin, putative
PBANKA_062050	771.468	226.459	1.7684	4.96e-91	2.42e-90	tRNAHis guanylyltransferase, putative
Novel00047	94.3631	27.6677	1.77	8.81e-13	1.63e-12	null
PBANKA_100130	2067.06	605.789	1.7707	3.05e-228	2.84e-227	conserved Plasmodium protein, unknown function
PBANKA_140160	1160.44	339.616	1.7727	4.1e-134	2.59e-133	methyltransferase, putative
PBANKA_140450	1100.82	321.42	1.7761	3.36e-128	2.04e-127	conserved Plasmodium protein, unknown function
PBANKA_135455	28.3705	8.27956	1.7768	0.00010486	0.00014643	small nucleolar RNA snoR20
PBANKA_090110	2736.56	797.707	1.7784	3.95e-295	4.53e-294	erine/threonine protein kinase, putative
PBANKA_134790	1857.97	541.2	1.7795	1.26e-208	1.1e-207	ubiquitin activating enzyme, putative
PBANKA_011210	12986	3780.8	1.7802	0	0	AP2 domain transcription factor, putative
PBANKA_050520	1470.28	424.628	1.7918	4.79e-170	3.62e-169	conserved protein, unknown function
PBANKA_030810	486.676	139.94	1.7982	2.81e-60	1.06e-59	ubiquinol-cytochrome-c reductase complex assembly factor 1, putative
PBANKA_061860	4676.28	1334.05	1.8095	0	0	conserved protein, unknown function
PBANKA_133590	2548.42	723.44	1.8167	3.53e-286	3.95e-285	DNA-directed RNA polymerase, alpha subunit, putative
PBANKA_134050	5481.46	1551.74	1.8207	0	0	conserved Plasmodium protein, unknown function
PBANKA_030440	1515.47	428.831	1.8213	4.52e-179	3.54e-178	merozoite surface protein 4/5
PBANKA_080920	164.411	46.3773	1.8258	4.23e-22	9.62e-22	ribosomal protein L35, apicoplast, putative
PBANKA_071560	6775.97	1902.81	1.8323	0	0	26S protease regulatory subunit 6B, putative
PBANKA_124460	1052.03	294.593	1.8364	6.27e-129	3.84e-128	phosphoenolpyruvate/phosphate translocator
PBANKA_060190	27507.6	7685.66	1.8396	0	0	high mobility group protein B1, putative
PBANKA_133410	1131.56	313.726	1.8507	1.12e-139	7.21e-139	proteasome subunit beta type-2, putative
PBANKA_021520	116.4	32.2705	1.8508	2.28e-16	4.6e-16	reticulocyte binding protein, putative
PBANKA_133290	364.209	100.145	1.8627	5.89e-48	1.95e-47	mediator of RNA polymerase II transcription subunit 6, putative
PBANKA_136190	634.778	172.514	1.8795	1.54e-82	7.01e-82	nucleoside diphosphate hydrolase, putative
PBANKA_134910	23085.6	6218.74	1.8923	0	0	MSP7-like protein
PBANKA_101930	163.527	43.8838	1.8978	3.63e-23	8.42e-23	enoyl-CoA hydratase, putative
PBANKA_051900	43697	11701	1.9009	0	0	S-antigen, putative
PBANKA_083060	173.821	46.3773	1.9061	1.25e-24	2.98e-24	conserved Plasmodium protein, unknown function
PBANKA_030960	98.0465	25.9102	1.9199	1.01e-14	1.96e-14	SRR1-like protein
PBANKA_144340	2001.86	527.396	1.9244	2.04e-250	2.03e-249	conserved Plasmodium protein, unknown function
PBANKA_141190	1570.2	412.049	1.9301	3.06e-201	2.61e-200	conserved Plasmodium protein, unknown function
PBANKA_071530	2575.45	675.127	1.9316	5.96949999447639e-316	7.21690000052603e-315	conserved Plasmodium protein, unknown function
PBANKA_113960	70.0057	18.3416	1.9324	5.67e-11	9.97e-11	conserved Plasmodium protein, unknown function
PBANKA_101610	1021.75	267.09	1.9356	3.77e-135	2.4e-134	peptide chain release factor 1, putative
PBANKA_041200	194.133	50.6606	1.9381	6.32e-28	1.59e-27	DER1-like protein, putative
PBANKA_083670	1014.56	264.496	1.9395	6.93e-135	4.39e-134	fam-a protein
PBANKA_142850	666.586	173.609	1.941	2.03e-90	9.84e-90	glycerol-3-phosphate 1-O-acyltransferase, putative
PBANKA_000390	1195.55	311.132	1.9421	2.72e-157	1.94e-156	PIR protein
PBANKA_070980	2608.43	675.111	1.95	0	0	conserved Plasmodium protein, unknown function
PBANKA_142530	91.3499	23.4491	1.9619	3.25e-14	6.24e-14	trypsin-like serine protease, putative
PBANKA_010200	596.806	152.822	1.9654	6.41e-83	2.93e-82	mitochondrial chaperone BCS1, putative
PBANKA_103320	1163.26	296.156	1.9737	5.71e-157	4.06e-156	DNA damage-inducible protein 1, putative
PBANKA_010060	5345.1	1357.94	1.9768	0	0	schizont membrane associated cytoadherence protein
PBANKA_050610	15382	3877.98	1.9879	0	0	PHAX domain-containing protein, putative
PBANKA_083100	238759	59996.5	1.9926	0	0	merozoite surface protein 1
PBANKA_061630	244.083	61.2274	1.9951	3.85e-36	1.1e-35	conserved Plasmodium protein, unknown function
PBANKA_140270	1304.39	326.993	1.996	7.87e-178	6.13e-177	CorA-like Mg2+ transporter protein, putative
PBANKA_101470	337.541	84.2041	2.0031	2.05e-49	6.91e-49	conserved protein, unknown function
PBANKA_144200	1584.77	395.336	2.0031	5.18e-214	4.58e-213	potassium channel K1
PBANKA_091900	3261.67	802.233	2.0235	0	0	26S proteasome regulatory subunit RPN7, putative
PBANKA_103050	1641.28	403.434	2.0244	1.66e-224	1.52e-223	mini-chromosome maintenance complex-binding protein, putative
PBANKA_091510	972.702	237.249	2.0356	1.81e-138	1.16e-137	LEM3/CDC50 family protein, putative
PBANKA_144830	132.9	32.319	2.0399	5.47e-21	1.22e-20	homocysteine S-methyltransferase, putative
PBANKA_091350	251.45	61.0656	2.0418	3.03e-38	8.88e-38	PQ-loop repeat-containing protein
PBANKA_061170	275.701	66.6219	2.049	4.45e-42	1.37e-41	conserved protein, unknown function
PBANKA_140470	1551.68	373.903	2.0531	3.82e-217	3.44e-216	conserved protein, unknown function
PBANKA_080200	16049.6	3857.31	2.0569	0	0	conserved Plasmodium protein, unknown function
PBANKA_130480	1011.22	242.773	2.0584	5.45e-146	3.64e-145	conserved Plasmodium protein, unknown function
PBANKA_093840	8507.24	2033.23	2.0649	0	0	endoplasmic reticulum-resident calcium binding protein, putative
PBANKA_031660	139.703	33.3817	2.0652	2.52e-22	5.76e-22	conserved Plasmodium protein, unknown function
PBANKA_103980	294.309	69.0022	2.0926	6.19e-46	2e-45	pseudouridine synthase, putative
PBANKA_021580	434.79	101.321	2.1014	4.22e-67	1.72e-66	fam-b protein
PBANKA_011100	1743.77	404.416	2.1083	4.45e-251	4.44e-250	6-cysteine protein P12, putative
PBANKA_113780	7535.79	1732.22	2.1211	0	0	glideosome-associated connector
PBANKA_136520	6095.37	1395.59	2.1268	0	0	thioredoxin-related protein, putative
PBANKA_140310	353.936	80.9026	2.1292	3.81e-56	1.38e-55	conserved Plasmodium protein, unknown function
PBANKA_092450	3753.71	849.317	2.1439	0	0	structural maintenance of chromosomes protein 5, putative
PBANKA_132460	281.087	63.5267	2.1456	2.24e-45	7.19e-45	apicoplast ribosomal protein S10 precursor, putative
PBANKA_121280	385.661	86.8626	2.1505	1.15e-61	4.39e-61	MO15-related protein kinase
PBANKA_071310	8340.2	1875.06	2.1531	0	0	rhoptry neck protein 5, putative
PBANKA_080740	200.553	44.9627	2.1572	3.17e-33	8.7e-33	26S proteasome non-ATPase regulatory subunit 9, putative
PBANKA_134650	148.71	33.0785	2.1685	2.7e-25	6.53e-25	protein tyrosine phosphatase-like protein
PBANKA_123740	146.292	31.9672	2.1942	3.51e-25	8.45e-25	iron-sulfur assembly protein
PBANKA_141980	4864.18	1048.05	2.2145	0	0	3',5'-cyclic nucleotide phosphodiesterase beta, putative
PBANKA_021530	63.4459	13.6418	2.2175	3.54e-05	5.06e-05	reticulocyte binding protein, putative
PBANKA_092250	9910.12	2121.17	2.224	0	0	kelch domain-containing protein, putative
PBANKA_061740	1722.07	365.656	2.2356	2.87e-269	3.05e-268	conserved Plasmodium protein, unknown function
PBANKA_112220	267.535	56.7661	2.2366	9.52e-46	3.07e-45	EGF-like membrane protein, putative
PBANKA_081830	471.708	99.9552	2.2385	6.05e-79	2.69e-78	conserved protein, unknown function
PBANKA_100820	3249.48	672.775	2.272	0	0	cGMP-dependent protein kinase
PBANKA_081450	234.588	48.5674	2.2721	2.76e-41	8.4e-41	protease, putative
PBANKA_131930	2706.96	551.92	2.2941	0	0	ferlin, putative
PBANKA_092560	1305.37	262.888	2.3119	1.96e-217	1.77e-216	conserved Plasmodium protein, unknown function
PBANKA_040850	1188.34	238.441	2.3172	7.68e-200	6.53e-199	parasite-infected erythrocyte surface protein
PBANKA_051940	68061.5	13603.6	2.3229	0	0	conserved Plasmodium protein, unknown function
PlbeoM_r14	10.8157	2.15783	2.3255	0.005368	0.0067845	null
PBANKA_061890	667.716	132.61	2.332	2.9e-116	1.66e-115	rhoptry protein, putative
PBANKA_020780	307.105	60.4032	2.346	1.54e-55	5.56e-55	conserved protein, unknown function
PBANKA_132210	251.492	49.3108	2.3505	4.94e-46	1.6e-45	aminodeoxychorismate lyase, putative
PBANKA_145140	146.483	28.7143	2.3509	1.97e-27	4.89e-27	protein-S-isoprenylcysteine O-methyltransferase, putative
PBANKA_143790	285.739	55.9905	2.3514	6.47e-52	2.24e-51	conserved Plasmodium protein, unknown function
PBANKA_040350	186.959	36.6185	2.3521	1.18e-34	3.29e-34	elongation factor (EF-TS), putative
PBANKA_051560	512.035	97.8135	2.3881	4.98e-93	2.46e-92	conserved protein, unknown function
PBANKA_061400	8752.04	1627.57	2.4269	0	0	conserved protein, unknown function
PBANKA_124700	8585.23	1585.78	2.4367	0	0	PIR protein
PBANKA_101710	1814.04	334.319	2.4399	1.78610017474021e-317	2.17939999576115e-316	DNA mismatch repair protein MSH2, putative
PBANKA_103990	746.951	131.292	2.5082	3.1e-142	2.02e-141	conserved Plasmodium protein, unknown function
PBANKA_030510	108550	18970.4	2.5165	0	0	serine repeat antigen 1
PBANKA_030480	13779.5	2395.94	2.5239	0	0	serine repeat antigen 4
PBANKA_130290	1331.59	229.712	2.5352	7.14e-250	7.07e-249	copper transporter, putative
PBANKA_041670	3630.74	611.2	2.5705	0	0	bacterial histone-like protein, putative
PBANKA_030670	2126.62	354.402	2.5851	0	0	transporter, putative
PBANKA_051160	149.677	24.4471	2.6141	6.19e-32	1.66e-31	conserved Plasmodium protein, unknown function
Novel00048	1557.89	244.579	2.6712	0	2.33e-308	null
PBANKA_083020	21964.5	3301.71	2.7339	0	0	high molecular weight rhoptry protein 2
PBANKA_030500	86384.4	12930	2.7401	0	0	serine repeat antigen 2
PBANKA_134900	49602.9	7138.24	2.7968	0	0	MSP7-like protein
PBANKA_091520	5357.46	760.54	2.8165	0	0	conserved Plasmodium protein, unknown function
PBANKA_144690	1414.92	200.327	2.8203	3.25e-302	3.78e-301	dihydrolipoyl dehydrogenase, mitochondrial, putative
PBANKA_121210	45.9041	6.44116	2.8332	1.16e-11	2.08e-11	conserved Plasmodium protein, unknown function
PBANKA_130730	1953.01	262.29	2.8965	0	0	WD repeat-containing protein, putative
PBANKA_101954	8.03724	1.07892	2.8971	0.0070329	0.0088357	small nucleolar RNA snoR25
PBANKA_082720	1107.18	144.239	2.9404	1.04e-251	1.04e-250	monocarboxylate transporter, putative
PBANKA_041600	24309.1	2990.3	3.0231	0	0	high molecular weight rhoptry protein 3, putative
berg05_28s	1220.03	148.474	3.0386	1.47e-286	1.65e-285	28S ribosomal
PBANKA_011030	378.08	41.6128	3.1836	1.73e-97	8.78e-97	conserved Plasmodium protein, unknown function
PBANKA_144330	33896.2	2996.79	3.4996	0	0	merozoite surface protein 9, putative
PBANKA_140060	114522	9823.99	3.5432	0	0	cytoadherence linked asexual protein, putative
PBANKA_031680	112.971	7.20064	3.9717	0.023399	0.028204	erythrocyte membrane associated protein 2
PBANKA_000580	0	3.94771	#NAME?	0.012628	0.015561	BIR protein
PBANKA_040010	0	11.8519	#NAME?	7.91e-07	1.21e-06	PIR protein
PBANKA_112800	0	6.45733	#NAME?	0.00058265	0.00078027	conserved Plasmodium protein, unknown function
Novel00161	0	15.832	#NAME?	6.19e-09	1.02e-08	null
Novel00278	0	8.64751	#NAME?	4.1e-05	5.84e-05	null
Novel00348	0	13.9936	#NAME?	5.68e-08	9.03e-08	null

## Sheet: Table S1C
Table S1. (C) GO enrichment analysis of significantly 2-fold regulated genes in Δpbgpr180 parasites compared to WT parasites. Related to Fig 3C.
GO_accession	Description	Term_type	Over_represented_pValue	Corrected_pValue	DEG_item	DEG_list	Bg_item	Bg_list	Up	Up_Gene_names	Down	Down_Gene_names
GO:0006260	DNA replication	biological_process	0.023184	1	77	2750	82	3186	59	PBANKA_124180,PBANKA_061020,PBANKA_071730,PBANKA_124150,PBANKA_122160,PBANKA_113790,PBANKA_141560,PBANKA_145260,PBANKA_103510,PBANKA_113160,PBANKA_122000,PBANKA_081860,PBANKA_103110,PBANKA_060980,PBANKA_081990,PBANKA_110820,PBANKA_132690,PBANKA_081200,PBANKA_103690,PBANKA_144890,PBANKA_051910,PBANKA_101670,PBANKA_122380,PBANKA_122440,PBANKA_112420,PBANKA_031250,PBANKA_102500,PBANKA_103300,PBANKA_…	18	PBANKA_113820,PBANKA_051390,PBANKA_143150,PBANKA_110480,PBANKA_123260,PBANKA_072080,PBANKA_050970,PBANKA_146200,PBANKA_142770,PBANKA_090310,PBANKA_021020,PBANKA_130600,PBANKA_101480,PBANKA_061160,PBANKA_052360,PBANKA_113520,PBANKA_133690,PBANKA_120880
GO:0007186	G-protein coupled receptor signaling pathway	biological_process	0.083766	1	38	2750	40	3186	24	PBANKA_060240,PBANKA_052320,PBANKA_121390,PBANKA_071880,PBANKA_114550,PBANKA_133460,PBANKA_113600,PBANKA_041820,PBANKA_102550,PBANKA_090160,PBANKA_143160,PBANKA_020900,PBANKA_114410,PBANKA_093030,PBANKA_124710,PBANKA_114280,PBANKA_140910,PBANKA_050590,PBANKA_100860,PBANKA_083120,PBANKA_103380,PBANKA_101150,PBANKA_145990,PBANKA_050510	14	PBANKA_142930,PBANKA_130590,PBANKA_135020,PBANKA_120370,PBANKA_124010,PBANKA_146260,PBANKA_021160,PBANKA_122850,PBANKA_051850,PBANKA_103410,PBANKA_081820,PBANKA_091150,PBANKA_120350,PBANKA_135550
GO:0050896	response to stimulus	biological_process	0.11152	1	329	2750	371	3186	193	PBANKA_071530,PBANKA_100860,PBANKA_136090,PBANKA_121190,PBANKA_132120,PBANKA_140910,PBANKA_120660,PBANKA_141340,PBANKA_101350,PBANKA_040300,PBANKA_091030,PBANKA_052040,PBANKA_140260,PBANKA_122380,PBANKA_040600,PBANKA_010900,PBANKA_081280,PBANKA_071880,PBANKA_131540,PBANKA_091790,PBANKA_133710,PBANKA_061490,PBANKA_146180,PBANKA_052290,PBANKA_142780,PBANKA_050410,PBANKA_061820,PBANKA_052380,PBANKA_…	136	PBANKA_113010,PBANKA_101260,PBANKA_142140,PBANKA_123260,PBANKA_093950,PBANKA_145790,PBANKA_103410,PBANKA_113670,PBANKA_010620,PBANKA_082970,PBANKA_131410,PBANKA_124680,PBANKA_141620,PBANKA_122720,PBANKA_050730,PBANKA_120210,PBANKA_111350,PBANKA_136100,PBANKA_100790,PBANKA_101030,PBANKA_124010,PBANKA_123030,PBANKA_101480,PBANKA_050980,PBANKA_071970,PBANKA_110390,PBANKA_050020,PBANKA_130600,PBANKA_…
GO:0000166	nucleotide binding	molecular_function	0.010615	1	495	2750	552	3186	270	PBANKA_101330,PBANKA_030710,PBANKA_092230,PBANKA_110670,PBANKA_061520,PBANKA_113920,PBANKA_114360,PBANKA_090350,PBANKA_102920,PBANKA_131170,PBANKA_102990,PBANKA_090360,PBANKA_103110,PBANKA_121710,PBANKA_061990,PBANKA_041110,PBANKA_060980,PBANKA_040980,PBANKA_144300,PBANKA_071560,PBANKA_110380,PBANKA_146450,PBANKA_133060,PBANKA_082610,PBANKA_130840,PBANKA_101140,PBANKA_122160,PBANKA_143170,PBANKA_…	225	PBANKA_060050,PBANKA_010460,PBANKA_090480,PBANKA_146200,PBANKA_071380,PBANKA_145000,PBANKA_040110,PBANKA_143270,PBANKA_132800,PBANKA_103680,PBANKA_114140,PBANKA_092850,PBANKA_113110,PBANKA_135220,PBANKA_130390,PBANKA_060700,PBANKA_071760,PBANKA_110280,PBANKA_121590,PBANKA_100900,PBANKA_120370,PBANKA_136470,PBANKA_135970,PBANKA_080230,PBANKA_060100,PBANKA_122850,PBANKA_136260,PBANKA_100950,PBANKA_…
GO:0004112	cyclic-nucleotide phosphodiesterase activity	molecular_function	0.41671	1	6	2750	6	3186	3	PBANKA_141980,PBANKA_112650,PBANKA_141990	3	PBANKA_090600,PBANKA_060790,PBANKA_133370

## Sheet: Table S1D
Table S1. (D) Heatmap clusters and Log2 ratios of sexual stage development related gene expression. Related to Fig 3D.
Accession	WT_replicate1	WT_replicate2	Δpbgpr180_replicate1	Δpbgpr180_replicate2	Log2FC	p-value	adjusted p-value	GeneDB name	Groups (in the gene order as in Fig3D)
PBANKA_103750	2056	1955	1411	1303	-0.78467	3.5545e-64	1.4002e-63	adenylyl cyclase alpha (ACα)	signal transduction
PBANKA_122760	1295	1161	1841	1685	0.3012	9.9283e-10	1.6665e-09	adenylyl cyclase beta, putative (ACβ)	signal transduction
PBANKA_091030	1392	1295	3729	3501	1.2073	1.7483e-190	1.4525e-189	guanylyl cyclase alpha, putative (GCα)	signal transduction
PBANKA_113670	2936	2838	1333	1240	-1.387	3.6909e-229	3.4661e-228	guanylyl cyclase beta (GCβ)	signal transduction
PBANKA_060790	603	584	266	251	-1.4194	2.8029e-56	1.0173e-55	cGMP-specific 3',5'-cyclic phosphodiesterase alpha, putative (PDEα)	signal transduction
PBANKA_141980	990	953	5418	5093	2.2145	0	0	3',5'-cyclic nucleotide phosphodiesterase beta, putative (PDEβ)	signal transduction
PBANKA_141990	191	188	377	348	0.71379	1.5681e-10	2.7083e-10	cGMP-specific 3',5'-cyclic phosphodiesterase gamma, putative (PDEγ)	signal transduction
PBANKA_133370	26705	25355	5914	5442	-2.4178	0	0	cGMP-specific 3',5'-cyclic phosphodiesterase delta (PDEδ)	signal transduction
PBANKA_141450	1082.72	1087.91	252.929	256.419	-2.3003	0	0	protein kinase, putative	protein kinases
PBANKA_060060	596.058	602.837	141.513	142.762	-2.2852	0	0	NIMA related kinase 3, putative (NEK3)	protein kinases
PBANKA_090380	624.125	626.244	179.419	180.251	-2.0065	0	0	serine/threonine protein kinase, putative	protein kinases
PBANKA_124070	104.358	102.6	31.0384	31.0655	-1.9448	6.42e-172	4.91e-171	NIMA related kinase 2 (NEK2)	protein kinases
PBANKA_130520	435.551	435.282	131.079	130.963	-1.9416	0	0	serine/threonine protein kinase, putative	protein kinases
PBANKA_082960	6.00496	5.90857	1.83984	1.87638	-1.8894	2.07e-22	4.75e-22	serine/threonine protein kinase, putative	protein kinases
PBANKA_101980	291.521	288.724	97.0852	97.911	-1.7819	0	0	serine/threonine protein kinase, putative	protein kinases
PBANKA_040820	145.826	144.557	53.3759	52.397	-1.6661	0	0	calcium dependent protein kinase 3 (CDPK3)	protein kinases
PBANKA_061670	183.861	191.983	69.4552	71.6724	-1.6218	2.36e-244	2.3e-243	NIMA related kinase 4 (NEK4)	protein kinases
PBANKA_142160	21.3208	21.1156	8.64323	8.26504	-1.5369	1.95e-44	6.21e-44	calcium/calmodulin-dependent protein kinase, putative	protein kinases
PBANKA_020580	82.6574	83.4098	36.4256	36.0918	-1.4044	0	0	serine/threonine protein kinase, putative (IK2)	protein kinases
PBANKA_040940	128.082	129.122	56.9735	57.2961	-1.3794	0	0	protein kinase, putative (PKRP)	protein kinases
PBANKA_093370	47.6743	47.6246	21.3473	22.5284	-1.3273	3.49e-82	1.58e-81	mitogen-activated protein kinase 2 (MAP2)	protein kinases
PBANKA_031030	97.1903	97.2603	45.6992	43.9427	-1.3263	2.31e-109	1.25e-108	protein kinase 7 (PK7)	protein kinases
PBANKA_082680	27.1586	27.4032	13.3775	13.7949	-1.2143	1.11e-95	5.53e-95	protein kinase, putative	protein kinases
PBANKA_113310	87.1338	87.0141	45.1901	45.2329	-1.1545	0	0	serine/threonine protein kinase, putative (ARK3)	protein kinases
PBANKA_010410	47.8653	48.9108	28.548	26.7726	-1.0168	6.31e-38	1.84e-37	serine/threonine protein kinase, putative (ARK1)	protein kinases
PBANKA_083560	43.0336	42.6785	117.146	115.969	1.2342	1.1e-96	5.55e-96	cAMP-dependent protein kinase catalytic subunit (PKAc)	protein kinases
PBANKA_080220	15.0679	14.8344	46.3706	46.0173	1.4185	1.97e-173	1.51e-172	serine/threonine protein kinase, putative	protein kinases
PBANKA_080800	40.2517	40.7194	127.292	129.151	1.4542	0	0	cdc2-related protein kinase 4 (CRK4)	protein kinases
PBANKA_121710	37.1936	37.3472	127.932	127.391	1.5668	1.2e-143	7.9e-143	protein kinase, putative	protein kinases
PBANKA_122500	49.3032	49.6369	183.949	182.456	1.6797	0	0	serine/threonine protein kinase, FIKK family	protein kinases
PBANKA_090110	13.9842	14.1432	56.1	55.4626	1.7784	3.95e-295	4.53e-294	protein kinase, putative	protein kinases
PBANKA_121280	5.5129	6.8572	30.9371	32.7052	2.1505	1.15e-61	4.39e-61	MO15-related protein kinase (MRK)	protein kinases
PBANKA_100820	17.7706	18.6604	102.11	101.322	2.272	0	0	cGMP-dependent protein kinase (PKG)	protein kinases
PBANKA_060950	844.56	842.874	199.579	197.888	-2.295	0	0	kinesin-related protein, putative	microtubule dyneins and kinesins
PBANKA_062240	875.082	876.543	219.453	220.245	-2.2031	0	0	kinesin, putative	microtubule dyneins and kinesins
PBANKA_090250	23.1422	23.2211	5.86248	5.93626	-2.1819	3.54e-126	2.14e-125	kinesin-like protein, putative	microtubule dyneins and kinesins
PBANKA_145880	65.192	65.1451	23.0072	22.5354	-1.7259	0	0	kinesin, putative	microtubule dyneins and kinesins
PBANKA_113360	29.372	29.7092	11.1713	11.0135	-1.6179	3.29e-18	6.94e-18	dynein light chain, putative	microtubule dyneins and kinesins
PBANKA_060120	7.31897	7.13095	2.71392	2.78765	-1.6015	2.03e-170	1.53e-169	dynein heavy chain, putative	microtubule dyneins and kinesins
