# Supplementary material for: A G-Protein-Coupled Receptor Modulates Gametogenesis via PKG-Mediated Signaling Cascade in Plasmodium berghei
Source: Microbiol Spectr. 2022 Apr 11;10(2):e00150-22. doi: 10.1128/spectrum.00150-22 (PMC9045217; doi:10.1128/spectrum.00150-22)
Supplement: SUPPLEMENTAL FILE 3 — Supplemental material. Download spectrum.00150-22-s0003.xlsx, XLSX file, 0.02 MB [file spectrum.00150-22-s0003.xlsx]

## Sheet: Table S2A
Table S2. Proteins identified from affinity purification of PbGPR180-HA parasites followed by LC-MS/MS. (A) Proteins identified in PbGPR180-HA IP but absent from Pb.ANKA control samples.
GeneID	Product description	Gene Name or Symbol	MW [kDa]	Coverage [%]	MS/MS Counts	Peptides	Unique peptides	Normalized LFQ intensity WT_rep1	Normalized LFQ intensity WT_rep2	Quantifiable_count	Normalized LFQ intensity PbGPR180-HA_rep1	Normalized LFQ intensity PbGPR180-HA_rep2	Quantifiable_count
PBANKA_1429300	integral membrane protein GPR180, putative	N/A	77.496	26.5	30	13	13			0	1.02794	0.972064	2
PBANKA_0216801	reticulocyte binding protein, putative	N/A	147.18	10.3	16	11	11			0	0.955471	1.04453	2
PBANKA_1431050	10 kDa chaperonin, putative	CPN10	10.998	33.3	11	3	3			0	1.00469	0.995315	2
PBANKA_1461600	conserved protein, unknown function	N/A	181.02	3.7	10	5	5			0	1.00439	0.995614	2
PBANKA_0800400	conserved Plasmodium protein, unknown function	N/A	7.6188	50.7	8	3	3			0	0.943048	1.05695	2
PBANKA_0920900	protein disulfide-isomerase, putative	N/A	51.471	8.4	8	3	3			0	1.00541	0.994587	2
PBANKA_1327900	conserved Plasmodium protein, unknown function	N/A	351.33	2.1	8	5	5			0	1.00804	0.991957	2
PBANKA_1103300	myosin B	MyoB	93.077	6.1	7	4	4			0	1.01901	0.980993	2
PBANKA_0315800	ribosome associated membrane protein RAMP4, putative	N/A	7.5419	17.6	5	2	2			0	0.966609	1.03339	2
PBANKA_0402100	spindle pole body protein, putative	N/A	217.57	2.8	5	5	5			0	1.10085	0.899148	2
PBANKA_0521300	zinc finger protein, putative	N/A	334.43	1.8	5	4	4			0	0.984499	1.0155	2
PBANKA_0608500	SNARE protein, putative	N/A	36.458	7.4	5	2	2			0	1.06045	0.939551	2
PBANKA_0828800	cytochrome c oxidase subunit 6B, putative	COX6B	12.279	23.3	5	2	2			0	0.984341	1.01566	2
PBANKA_0301000	repetitive organellar protein, putative	ROPE	194.16	1.8	4	3	3			0	1.07827	0.921732	2
PBANKA_0417800	conserved protein, unknown function	N/A	92.555	5.4	4	4	4			0	0.96909	1.03091	2
PBANKA_0604700	shewanella-like protein phosphatase 2, putative	SHLP2	35.357	7.3	4	2	2			0	0.935554	1.06445	2
PBANKA_0801300	conserved protein, unknown function	N/A	31.713	7.6	4	2	2			0	0.932357	1.06764	2
PBANKA_0802000	conserved Plasmodium protein, unknown function	N/A	236.84	1.8	4	4	4			0	1.05347	0.946525	2
PBANKA_0804500	rhoptry-associated membrane antigen, putative	RAMA	76.426	5.4	4	3	3			0	0.900477	1.09952	2
PBANKA_0820700	TLD domain-containing protein	N/A	117.28	3.4	4	3	3			0	0.938678	1.06132	2
PBANKA_0904900	mitochondrial large subunit ribosomal protein, putative	N/A	15.276	22.5	4	3	3			0	1.01218	0.987816	2
PBANKA_1128600	cullin-like protein, putative	N/A	120.09	3.5	4	3	3			0	0.83966	1.16034	2
PBANKA_1346400	conserved Plasmodium protein, unknown function	N/A	57.445	5.4	4	2	2			0	0.878569	1.12143	2
PBANKA_0509000	exported protein 3, putative	EXP3	115.75	1.8	3	2	2			0	1.04379	0.956214	2
PBANKA_0612200	conserved Plasmodium protein, unknown function	N/A	143.69	2.7	3	3	3			0	1.06241	0.937593	2
PBANKA_0943300	actin-like protein, putative	ALP2a	57.899	7.3	3	3	3			0	1.17441	0.825593	2
PBANKA_1210700	cytochrome b-c1 complex subunit 7, putative	QCR7	22.886	8.9	3	2	2			0	1.02643	0.973567	2
PBANKA_1237100	conserved Plasmodium protein, unknown function	N/A	1064.7	0.3	3	3	3			0	0.9821	1.0179	2
PBANKA_1306900	serine/threonine protein kinase, putative	SRPK2	156.12	1.9	3	2	2			0	1.09989	0.900113	2
PBANKA_1411100	2-oxoisovalerate dehydrogenase subunit alpha, mitochondrial	BCKDHA	49.859	4.9	3	2	2			0	0.9898	1.0102	2
PBANKA_1419000	conserved protein, unknown function	N/A	157.22	1.7	3	2	2			0	1.0761	0.923905	2
PBANKA_0832100	conserved Plasmodium protein, unknown function	N/A	63.798	4.6	2	2	2			0	0.764939	1.23506	2
PBANKA_0923600	GrpE protein homolog, mitochondrial, putative	MGE1	32.886	6	2	2	2			0	1.05084	0.949163	2
PBANKA_1212700	SPRY domain-containing protein, putative	N/A	237.29	0.9	2	2	2			0	0.98791	1.01209	2
PBANKA_1438200	DNA gyrase subunit A, putative	GyrA	136.58	1.8	2	2	2			0	0.947943	1.05206	2
PBANKA_MIT01900	cytochrome b	CYTB	43.317	5.3	2	2	2			0	0.979647	1.02035	2

## Sheet: Table S2B
Table S2. (B) Significantly 2-fold up-regulated proteins identified in PbGPR180-HA parasites compared to WT controls by immunoprecipitation and mass spectrum.
GeneID	Product description	Gene Name or Symbol	MW [kDa]	Coverage [%]	Peptides	Unique peptides	Regulated Type	Normalized LFQ intensity PbGPR180-HA_rep1	Normalized LFQ intensity PbGPR180-HA_rep2	Normalized LFQ intensity WT_rep1	Normalized LFQ intensity WT_rep2	PbGPR180HA/WT Ratio	PbGPR180-HA/WT CV
PBANKA_1108400	single-stranded DNA-binding protein, putative	SSB	31.952	23.7	8	8	Up	2.38634	3.20509	0.087698	0.130844	25.853	0.0742855
PBANKA_0209200	parasite-infected erythrocyte surface protein	PIESP15	58.833	18.2	10	10	Up	2.56196	2.78558	0.319892	0.364318	7.828	0.032792
PBANKA_1336400	DnaJ protein, putative	N/A	36.058	18.9	6	6	Up	3.14193	2.3962	0.405698	0.351405	7.282	0.0899177
PBANKA_1202000	inner membrane complex protein 1c	IMC1c	32.557	12.6	3	3	Up	2.5114	2.61501	0.350087	0.375075	7.073	0.0201945
PBANKA_0502600	peptidase, putative	N/A	82.92	6.4	4	4	Up	2.56323	2.51019	0.396066	0.365413	6.671	0.042084
PBANKA_0932200	peptidyl-prolyl cis-trans isomerase, putative	N/A	21.21	35.4	6	6	Up	2.26718	2.23761	0.373284	0.349367	6.24	0.0375114
PBANKA_1008500	translocon component PTEX150	PTEX150	101.95	15.5	11	11	Up	2.37236	2.36458	0.423575	0.369734	5.998	0.093605
PBANKA_1240600	inner membrane complex protein 1g, putative	IMC1g	34.316	16.2	5	5	Up	2.0298	1.71658	0.332849	0.308452	5.832	0.0646297
PBANKA_0301900	Sel1 repeat-containing protein, putative	N/A	214.06	3.5	6	6	Up	2.42874	2.30753	0.42233	0.424335	5.594	0.0395611
PBANKA_1000200	fam-a protein	N/A	34.778	17.2	4	4	Up	2.87741	2.06427	0.565704	0.42042	4.998	0.0249001
PBANKA_1213100	prohibitin 2	PHB2	32.051	28.3	7	7	Up	2.11657	2.19345	0.454468	0.427133	4.896	0.0690353
PBANKA_0619200	secreted ookinete protein, putative	PSOP1	54.714	28.4	14	14	Up	2.51897	2.66583	0.53556	0.532765	4.854	0.0438527
PBANKA_0618200	phosphoinositide-binding protein, putative	N/A	228.49	6.3	12	12	Up	2.04386	1.8714	0.410157	0.417859	4.731	0.0753291
PBANKA_0836800	erythrocyte membrane associated protein 1	EMAP1	38.263	35.2	9	9	Up	2.56381	2.47036	0.517617	0.555627	4.7	0.0762854
PBANKA_1355700	myosin A	MyoA	92.342	42.6	30	30	Up	1.82675	1.86641	0.42246	0.401609	4.486	0.0509186
PBANKA_1003300	TMEM33 domain-containing protein, putative	N/A	38.116	13.4	4	4	Up	1.80997	2.07294	0.455664	0.47069	4.188	0.0729394
PBANKA_0623300	tryptophan-rich protein	N/A	41.911	31	10	10	Up	1.03123	1.22089	0.264855	0.27281	4.184	0.0981788
PBANKA_1326300	cytochrome c1, heme protein, mitochondrial, putative	CYT1	46.055	14.7	5	5	Up	2.15703	1.79327	0.571229	0.425201	3.996	0.0780268
PBANKA_1012800	voltage-dependent anion-selective channel protein, putative	N/A	33.299	33.2	9	9	Up	1.82202	2.63621	0.486259	0.654579	3.887	0.0509364
PBANKA_1357700	aspartate carbamoyltransferase, putative	ATCase	42.866	20.2	7	7	Up	2.05623	2.55631	0.55639	0.643724	3.834	0.050725
PBANKA_1448200	asparagine/aspartate rich protein, putative	N/A	564.04	2.2	10	10	Up	2.32125	1.86706	0.653998	0.492216	3.671	0.0469992
PBANKA_1406900	conserved Plasmodium protein, unknown function	N/A	578.4	1.4	7	7	Up	1.3457	1.32432	0.407484	0.363661	3.472	0.0692443
PBANKA_1448700	bromodomain protein 5, putative	BDP5	375.66	2.4	6	6	Up	2.23331	2.04646	0.689917	0.55886	3.45	0.08712
PBANKA_0619700	rhoptry-associated leucine zipper-like protein 1, putative	RALP1	63.083	19.9	10	10	Up	1.66544	1.55496	0.480706	0.480022	3.352	0.0476749
PBANKA_0524800	early transcribed membrane protein	2021-09-01	12.234	24.3	3	2	Up	2.52177	2.65091	0.769749	0.790809	3.314	0.0162161
PBANKA_0911400	CLPTM1 domain-containing protein, putative	N/A	76.926	11.9	8	8	Up	1.91097	2.03551	0.551234	0.653752	3.29	0.0758574
PBANKA_0316800	erythrocyte membrane associated protein 2	EMAP2	45.193	11.1	3	3	Up	2.36414	2.27701	0.70756	0.762749	3.163	0.0795858
PBANKA_0819000	glideosome-associated protein 50, putative	GAP50	44.306	34.4	14	14	Up	1.57208	1.51947	0.535586	0.478232	3.056	0.0559947
PBANKA_1320700	signal peptide peptidase, putative	SPP	47.333	7.8	4	4	Up	1.17153	1.52706	0.409125	0.47431	3.042	0.0829976
PBANKA_1302800	thioredoxin peroxidase 1	TPx1	21.654	62.1	12	12	Up	1.98825	2.02354	0.655544	0.689908	2.983	0.0237046
PBANKA_0403800	transporter, putative	N/A	86.379	14.3	11	11	Up	1.1635	1.12868	0.398405	0.374374	2.968	0.0226369
PBANKA_0932000	rhoptry neck protein 4	RON4	88.828	16.4	11	11	Up	1.66849	1.66559	0.567453	0.563971	2.946	0.00311977
PBANKA_1310400	centrin-2, putative	CEN2	19.369	53	8	8	Up	1.65647	1.82453	0.539786	0.658225	2.92	0.0719092
PBANKA_1356700	kelch protein K13, putative	Kelch13	85.048	25.7	18	18	Up	1.59414	1.66528	0.568585	0.551453	2.912	0.0524502
PBANKA_0109600	ATP synthase-associated protein, putative	N/A	33.483	15.4	4	4	Up	1.57989	1.67415	0.590644	0.572642	2.8	0.0628932
PBANKA_1031800	conserved protein, unknown function	N/A	40.22	15.2	4	4	Up	1.76133	1.7804	0.648809	0.633987	2.762	0.0238135
PBANKA_1320500	V-type H(+)-translocating pyrophosphatase, putative	VP1	76.116	18.2	10	10	Up	1.71347	1.63567	0.600271	0.639463	2.706	0.077348
PBANKA_0904100	ras-related protein Rab-6	RAB6	23.731	35.7	7	7	Up	1.43977	1.4178	0.506683	0.56123	2.684	0.083251
PBANKA_1141500	SNARE associated Golgi protein, putative	N/A	43.093	16.8	5	5	Up	1.3091	1.58936	0.51499	0.567598	2.671	0.0683016
PBANKA_1365200	thioredoxin-related protein, putative	N/A	23.633	33.5	7	7	Up	1.65457	1.5417	0.635129	0.580518	2.63	0.0137094
PBANKA_1454600	conserved Plasmodium protein, unknown function	N/A	268.54	3.8	8	8	Up	1.8969	1.60988	0.72357	0.629068	2.59	0.0171966
PBANKA_1032100	rhoptry-associated protein 1	RAP1	70.686	48.7	26	26	Up	0.472087	0.471897	0.176943	0.193966	2.55	0.065152
PBANKA_1119300	ATP synthase-associated protein, putative	N/A	15.3	25	3	3	Up	1.72502	1.52136	0.698086	0.59279	2.518	0.0266727
PBANKA_0826700	parasitophorous vacuolar protein 5	PV5	25.252	35.6	7	7	Up	1.31824	1.62617	0.55331	0.620329	2.502	0.0675589
PBANKA_1341600	translation initiation factor eIF-2B subunit gamma, putative	N/A	54.723	10.5	5	5	Up	2.27645	1.87102	0.867278	0.818679	2.455	0.0979292
PBANKA_1111000	RNA pseudouridylate synthase, putative	N/A	1131.6	0.8	8	8	Up	2.22282	1.70892	0.881703	0.72773	2.434	0.0502483
PBANKA_1323000	conserved protein, unknown function	N/A	39.699	23.3	9	9	Up	1.98625	1.74199	0.782847	0.76019	2.414	0.0717503
PBANKA_1145800	membrane associated histidine-rich protein 1a	MAHRP1a	20.369	41.9	6	6	Up	0.175254	0.175736	0.071371	0.076531	2.376	0.0476166
PBANKA_0918800	rRNA (cytosine-C(5))-methyltransferase, putative	NOP2	71.966	5.8	3	3	Up	1.60227	1.79661	0.704993	0.744317	2.344	0.0425441
PBANKA_1450300	ATP synthase subunit beta, mitochondrial	ATPbeta	57.884	45	18	18	Up	2.07511	1.7239	0.863641	0.765201	2.328	0.045561
PBANKA_1220200	lysophospholipase, putative	N/A	78.113	27.3	15	15	Up	2.04581	1.89605	0.892897	0.816739	2.306	0.00919913
PBANKA_1302200	translocation protein SEC62, putative	N/A	44.515	20.8	7	7	Up	1.51707	1.35885	0.655304	0.598247	2.293	0.0135686
PBANKA_0702800	protein disulfide-isomerase, putative	N/A	55.41	27	13	13	Up	1.60205	1.75489	0.724812	0.747071	2.28	0.0431182
PBANKA_1334300	exported protein 2	EXP2	31.522	39	13	13	Up	0.280019	0.288359	0.122599	0.127137	2.276	0.00497087
PBANKA_1214000	heat shock protein 60, putative	HSP60	62.246	48.2	23	23	Up	1.85058	1.68179	0.857569	0.711713	2.26	0.064126
PBANKA_0914300	protein disulfide-isomerase, putative	N/A	49.213	45.4	18	18	Up	1.68688	1.85892	0.785953	0.801506	2.232	0.0547948
PBANKA_1359000	protein transport protein SEC61 subunit alpha, putative	SEC61A	52.298	16.9	9	9	Up	1.49528	1.5558	0.710104	0.6597	2.232	0.0798346
PBANKA_0807900	conserved Plasmodium protein, unknown function	N/A	334.79	0.8	2	2	Up	1.77182	1.72065	0.773967	0.79191	2.231	0.0367657
PBANKA_0305900	protein P22	Pb22	25.812	21.6	4	4	Up	1.94625	2.147	0.840745	1.05625	2.174	0.0917222
PBANKA_1409800	ATP synthase subunit gamma, mitochondrial, putative	N/A	35.816	13.9	4	4	Up	1.32984	1.74821	0.641997	0.768581	2.173	0.0663828
PBANKA_0309200	conserved Plasmodium protein, unknown function	N/A	390.1	4.7	13	13	Up	1.37572	1.49936	0.629959	0.70564	2.154	0.0193638
PBANKA_1452500	conserved Plasmodium protein, unknown function	N/A	81.031	11.1	7	7	Up	1.47256	1.27447	0.68673	0.645025	2.06	0.057667
PBANKA_1000600	erythrocyte membrane antigen 1	N/A	35.834	21.3	5	5	Up	1.23793	1.19218	0.615105	0.567796	2.056	0.0299141
PBANKA_0706800	DnaJ protein, putative	N/A	75.395	26.8	16	16	Up	1.41859	1.54261	0.743258	0.705362	2.048	0.0959842
PBANKA_0416600	replication protein A1, small fragment	N/A	56.538	18.7	9	9	Up	1.24695	1.33225	0.599736	0.662761	2.045	0.0238642
PBANKA_1365500	exported protein IBIS1	IBIS1	37.407	30.3	7	7	Up	0.065988	0.066043	0.032668	0.032042	2.04	0.014208

## Sheet: Table S2C
Table S3. (C) GO enrichment analysis of significantly enriched proteins in PbGPR180-HA IP compared to WT controls.
ID	Name	Bgd count	Result count	Result gene list	Pct of bgd	Fold enrichment	Odds ratio	p-value	adjusted p-value	Ontology
GO:0022803	passive transmembrane transporter activity	15	4	PBANKA_1012800,PBANKA_1334300,PBANKA_1409800,PBANKA_1450300,	26.7	13.53	19.09	0.000160929	0.0128743	molecular function
