# Supplementary material for: A G-Protein-Coupled Receptor Modulates Gametogenesis via PKG-Mediated Signaling Cascade in Plasmodium berghei
Source: Microbiol Spectr. 2022 Apr 11;10(2):e00150-22. doi: 10.1128/spectrum.00150-22 (PMC9045217; doi:10.1128/spectrum.00150-22)
Supplement: SUPPLEMENTAL FILE 4 — Supplemental material. Download spectrum.00150-22-s0004.xlsx, XLSX file, 0.01 MB [file spectrum.00150-22-s0004.xlsx]

## Sheet: Table S3
Table S3. List of primers used in this study.
Oligo name	Oligo sequence (5‘-3‘)
Pbgpr180-rtF1	GGTGATCGTGTCATATTTCATTATTC
Pbgpr180-rtR1	GCTATACCTTCGTTATTTGTA
Pbs25-rtF1	CCTTGGAATAAATTACTATAAC
Pbs25-rtR1	CTGTATCCTTAGAGCATTCAAC
18s-rtF1	AAGCATTAAATAAAGCGAATACATCCTTAC
18s-rtR1	GGAGATTGGTTTTGACGTTTATGTG
PbGPR180-3UTR-F	GATGGGTACCCTCGAGGCGGAAAATATTTCACATATTT
PbGPR180-3UTR-R	AGTGAATTCGCGGCCGCGTCGCCGTTTTATGCCGTCT
PbGPR180KO-5UTR-F2	TGATTACGCCAAGCTTCATTCTATAAGATTGTGGCACCTG
PbGPR180KO-5UTR-R2	TATGGATACCGCGGGGGCCCTTTTTTGGAATTATTTTTCGATTT
pL0034-PvGPR180-F2	ATAATTCCAAAAAAGGGCCCATGGCGAAAAAAAATGGCTACC
pL0034-PvGPR180-R2	CATCATATGGATACCGCGGATACGTGTGTATTTTCTGATTGAAC
p1	AGATTGTGGCACCTGTCCAA
p2	GTAGTATCTGTCACCAAAG
p3	GGGAAAGAAAACTATATACTAT
p4	GTTCTACTGTTAATTAAATCAG
p5	TATGACCGTTAATAGGTTAGCC
p6	GGTTGTGGTCATTCTCTGG
p7	GTGACTTTGGTGACAGATAC
p8	CATAAAGTTCCTTTAGCTAACTATC
p9	CGTTACTCTCTGGGATATGCC
PbGPR180HA-APaI-F	GCTATGACCATGATTACGCCGGGCCCGATTCACACAAGGAGAAAGAGAAG
PbGPR180HA-SacII-R	ACATCATATGGATACCGCGGCCGCGGATGGGCATGGGCCTTTTG
tF1	GTGTACATAGATTTAGCGTGCCG
tR1	CTGGTGCTTTGAGGGGTGAG
tF2	TTGTTACTGGTGCCCTCGAC
tR2	CATGGAGGAATTTTGCCGTCTG
